# Supplementary material for: Metabolic cross-feeding in imbalanced diets allows gut microbes to improve reproduction and alter host behaviour
Source: Nat Commun. 2020 Aug 25;11:4236. doi: 10.1038/s41467-020-18049-9 (PMC7447780; doi:10.1038/s41467-020-18049-9)
Supplement: Supplementary file 4 — Supplementary Data 1 [file 41467_2020_18049_MOESM4_ESM.xlsx]

## Sheet: Alanine
Supplementary Data 1 - Raw, corrected and normalized intensities of MS peaks of the analyzed metabolites
Sample	Metabolite	TYPE	Labelled Substrate	Media	Time	Group	isotopologue	AUC	Corrected AUC	Normalized AUC	isotopologue_fraction	Mean Percent Enrichment	residuum
13C_M_GAA1	Alanine	BLANK	13C_Glucose	holidic medium	0HR	[BLANK] + 13C-holidic medium (0 Hours)	m+0	4.70111e+08	4.89493e+08	4.89493e+08	1	0	0.00129295
	Alanine				0HR		m+1	1.56773e+06	0	0	0	0	-0.0341468
	Alanine				0HR		m+2	1.89621e+06	0	0	0	0	-0.000597409
	Alanine				0HR		m+3	0	0	0	0	0	-0.000155749
13C_M_GAA2	Alanine				0HR		m+0	4.72616e+08	4.92108e+08	4.92108e+08	1	0	0.00128067
	Alanine				0HR		m+1	1.70765e+06	0	0	0	0	-0.033853
	Alanine				0HR		m+2	2.02717e+06	0	0	0	0	-0.000343438
	Alanine				0HR		m+3	0	0	0	0	0	-0.000155668
13C_M_GAA3	Alanine				0HR		m+0	4.83938e+08	5.0389e+08	5.0389e+08	1	0	0.00129304
	Alanine				0HR		m+1	1.59716e+06	0	0	0	0	-0.034175
	Alanine				0HR		m+2	2.05442e+06	0	0	0	0	-0.00038721
	Alanine				0HR		m+3	0	0	0	0	0	-0.000155721
13C_M_GAA-H1	Alanine			holidic medium -His	0HR	[BLANK] + 13C-holidic medium -His (0 Hours)	m+0	4.86856e+08	5.06927e+08	5.06927e+08	1	0	0.00129678
	Alanine				0HR		m+1	1.59013e+06	0	0	0	0	-0.034224
	Alanine				0HR		m+2	1.86691e+06	0	0	0	0	-0.000795078
	Alanine				0HR		m+3	0	0	0	0	0	-0.00015579
13C_M_GAA-H2	Alanine				0HR		m+0	4.75881e+08	4.95502e+08	4.95502e+08	1	0	0.00129246
	Alanine				0HR		m+1	1.55855e+06	0	0	0	0	-0.034192
	Alanine				0HR		m+2	2.14632e+06	0	0	0	0	-0.000124184
	Alanine				0HR		m+3	0	0	0	0	0	-0.000155684
13C_M_GAA-H3	Alanine				0HR		m+0	4.80495e+08	5.00309e+08	5.00309e+08	1	0	0.00128629
	Alanine				0HR		m+1	1.66538e+06	0	0	0	0	-0.0340033
	Alanine				0HR		m+2	2.06733e+06	0	0	0	0	-0.000330314
	Alanine				0HR		m+3	0	0	0	0	0	-0.000155688
13C_M_GAA-I1	Alanine			holidic medium -Ile	0HR	[BLANK] + 13C-holidic medium -Ile (0 Hours)	m+0	4.47018e+08	4.65452e+08	4.65452e+08	1	0	0.00128567
	Alanine				0HR		m+1	1.57852e+06	0	0	0	0	-0.0339474
	Alanine				0HR		m+2	1.77807e+06	0	0	0	0	-0.000652855
	Alanine				0HR		m+3	0	0	0	0	0	-0.000155728
13C_M_GAA-I2	Alanine				0HR		m+0	4.51374e+08	4.69983e+08	4.69983e+08	1	0	0.00129574
	Alanine				0HR		m+1	1.45538e+06	0	0	0	0	-0.0342515
	Alanine				0HR		m+2	1.93453e+06	0	0	0	0	-0.000346869
	Alanine				0HR		m+3	0	0	0	0	0	-0.000155726
13C_M_GAA-I3	Alanine				0HR		m+0	4.4934e+08	4.68416e+08	4.68416e+08	1	0	0.000123692
	Alanine				0HR		m+1	1.54717e+07	0	0	0	0	-0.00322109
	Alanine				0HR		m+2	1.88746e+06	0	0	0	0	-0.000423909
	Alanine				0HR		m+3	0	0	0	0	0	-0.000151238
13C-Lact_M_GAA1	Alanine	BLANK	13C_Lactate	holidic medium	0HR	[BLANK] + 13C-Lactate +holidic medium (0 Hours)	m+0	3.49298e+08	3.63703e+08	3.63703e+08	1	0	0.00128526
	Alanine				0HR		m+1	1.22383e+06	0	0	0	0	-0.0339672
	Alanine				0HR		m+2	1.4768e+06	0	0	0	0	-0.00040437
	Alanine				0HR		m+3	0	0	0	0	0	-0.000155694
13C-Lact_M_GAA2	Alanine				0HR		m+0	3.54703e+08	3.69333e+08	3.69333e+08	1	0	0.00127738
	Alanine				0HR		m+1	1.32314e+06	0	0	0	0	-0.0337401
	Alanine				0HR		m+2	1.44616e+06	0	0	0	0	-0.000553992
	Alanine				0HR		m+3	0	0	0	0	0	-0.000155683
13C-Lact_M_GAA3	Alanine				0HR		m+0	3.60753e+08	3.75624e+08	3.75624e+08	1	0	0.00129996
	Alanine				0HR		m+1	1.13546e+06	0	0	0	0	-0.0343375
	Alanine				0HR		m+2	1.47022e+06	0	0	0	0	-0.0005559
	Alanine				0HR		m+3	0	0	0	0	0	-0.00015577
13C-Lact_M_GAA-H1	Alanine			holidic medium -His	0HR	[BLANK] + 13C-Lactate +holidic medium -His (0 Hours)	m+0	3.55911e+08	3.70589e+08	3.70589e+08	1	0	0.00128322
	Alanine				0HR		m+1	1.2623e+06	0	0	0	0	-0.033921
	Alanine				0HR		m+2	1.5279e+06	0	0	0	0	-0.000339807
	Alanine				0HR		m+3	0	0	0	0	0	-0.000155677
13C-Lact_M_GAA-H2	Alanine				0HR		m+0	3.58028e+08	3.72792e+08	3.72792e+08	1	0	0.00128641
	Alanine				0HR		m+1	1.25013e+06	0	0	0	0	-0.0339834
	Alanine				0HR		m+2	1.47198e+06	0	0	0	0	-0.000520067
	Alanine				0HR		m+3	0	0	0	0	0	-0.000155714
13C-Lact_M_GAA-H3	Alanine				0HR		m+0	3.46854e+08	3.61158e+08	3.61158e+08	1	0	0.00128553
	Alanine				0HR		m+1	1.21875e+06	0	0	0	0	-0.0339607
	Alanine				0HR		m+2	1.42774e+06	0	0	0	0	-0.000515215
	Alanine				0HR		m+3	0	0	0	0	0	-0.00015571
13C-Lact_M_GAA-I1	Alanine			holidic medium -Ile	0HR	[BLANK] + 13C-Lactate +holidic medium -Ile (0 Hours)	m+0	357983538	3.72746e+08	3.72746e+08	1	0	0.00128387
	Alanine				0HR		m+1	1.27994e+06	0	0	0	0	-0.0339016
	Alanine				0HR		m+2	1.4293e+06	0	0	0	0	-0.000637918
	Alanine				0HR		m+3	0	0	0	0	0	-0.000155719
13C-Lact_M_GAA-I2	Alanine				0HR		m+0	3.45748e+08	3.59996e+08	3.59996e+08	1	0	0.00131239
	Alanine				0HR		m+1	996706	0	0	0	0	-0.0346216
	Alanine				0HR		m+2	1.28195e+06	0	0	0	0	-0.000921435
	Alanine				0HR		m+3	0	0	0	0	0	-0.000155866
13C-Lact_M_GAA-I3	Alanine				0HR		m+0	3.61835e+08	3.76755e+08	3.76755e+08	1	0	0.00128699
	Alanine				0HR		m+1	1.25467e+06	0	0	0	0	-0.0340061
	Alanine				0HR		m+2	1.50984e+06	0	0	0	0	-0.00045915
	Alanine				0HR		m+3	0	0	0	0	0	-0.000155708
Ap_13C_GAA1	Alanine	AP	13C_Glucose	holidic medium	24HR	[AP] + 13C-holidic medium (24Hours)	m+0	3.62158e+08	3.7709e+08	1.86732e+09	1	0	0.00129222
	Alanine				24HR		m+1	1.21615e+06	0	0	0	0	-0.034124
	Alanine				24HR		m+2	1.45003e+06	0	0	0	0	-0.00062689
	Alanine				24HR		m+3	0	0	0	0	0	-0.00015575
Ap_13C_GAA2	Alanine				24HR		m+0	3.64073e+08	3.79524e+08	7.4601e+08	1	0	0.000137549
	Alanine				24HR		m+1	1.24141e+07	0	0	0	0	-0.00354462
	Alanine				24HR		m+2	1.39638e+06	0	0	0	0	-0.000775865
	Alanine				24HR		m+3	0	0	0	0	0	-0.000151338
Ap_13C_GAA3	Alanine				24HR		m+0	3.85932e+08	4.01846e+08	1.66896e+09	1	0	0.00128689
	Alanine				24HR		m+1	1.34841e+06	0	0	0	0	-0.0339844
	Alanine				24HR		m+2	1.54973e+06	0	0	0	0	-0.00061521
	Alanine				24HR		m+3	0	0	0	0	0	-0.000155728
Ap_13C_GAA-H1	Alanine			holidic medium -His	24HR	[AP] + 13C-holidic medium -His (24Hours)	m+0	7.63522e+07	7.95888e+07	1.79773e+08	1	0	0.000183124
	Alanine				24HR		m+1	2.5454e+06	0	0	0	0	-0.0042945
	Alanine				24HR		m+2	0	0	0	0	0	-0.00449081
	Alanine				24HR		m+3	0	0	0	0	0	-0.000152004
Ap_13C_GAA-H2	Alanine				24HR		m+0	3.92189e+08	4.0836e+08	1.45038e+09	1	0	0.00128926
	Alanine				24HR		m+1	1.34163e+06	0	0	0	0	-0.0340566
	Alanine				24HR		m+2	1.60574e+06	0	0	0	0	-0.000537042
	Alanine				24HR		m+3	0	0	0	0	0	-0.000155727
Ap_13C_GAA-H3	Alanine				24HR		m+0	3.93268e+08	4.09483e+08	8.86067e+08	1	0	0.00129131
	Alanine				24HR		m+1	1.33427e+06	0	0	0	0	-0.0340909
	Alanine				24HR		m+2	1.54575e+06	0	0	0	0	-0.000699714
	Alanine				24HR		m+3	0	0	0	0	0	-0.000155756
Ap_13C_GAA-I1	Alanine			holidic medium -Ile	24HR	[AP] + 13C-holidic medium -Ile (24Hours)	m+0	3.77861e+08	3.93443e+08	1.7774e+09	1	0	0.00128542
	Alanine				24HR		m+1	1.32804e+06	0	0	0	0	-0.0339593
	Alanine				24HR		m+2	1.56058e+06	0	0	0	0	-0.000501516
	Alanine				24HR		m+3	0	0	0	0	0	-0.000155707
Ap_13C_GAA-I2	Alanine				24HR		m+0	3.591e+08	3.73907e+08	7.3497e+08	1	0	0.00128835
	Alanine				24HR		m+1	1.23792e+06	0	0	0	0	-0.0340301
	Alanine				24HR		m+2	1.46332e+06	0	0	0	0	-0.000556218
	Alanine				24HR		m+3	0	0	0	0	0	-0.000155726
Ap_13C_GAA-I3	Alanine				24HR		m+0	3.80337e+08	3.96019e+08	1.74316e+09	1	0	0.00129089
	Alanine				24HR		m+1	1.28756e+06	0	0	0	0	-0.0340945
	Alanine				24HR		m+2	1.54087e+06	0	0	0	0	-0.000579728
	Alanine				24HR		m+3	0	0	0	0	0	-0.000155739
Ap_13C-Lact+GAA1	Alanine	AP	13C_Lactate	holidic medium	24HR	[AP] + 13C-Lactate +holidic medium (24Hours)	m+0	3.09714e+08	3.22484e+08	1.37256e+09	0.99338	0.00661961	0.00128216
	Alanine				24HR		m+1	1.06831e+06	0	0	0	0.00661961	-0.0338089
	Alanine				24HR		m+2	1.1746e+06	0	0	0	0.00661961	-0.00103039
	Alanine				24HR		m+3	2.12753e+06	2.14894e+06	9.14632e+06	0.00661961	0.00661961	4.15668e-05
Ap_13C-Lact+GAA2	Alanine				24HR		m+0	328590138	3.4214e+08	1.9798e+09	0.995121	0.00487859	0.00128043
	Alanine				24HR		m+1	1.14085e+06	0	0	0	0.00487859	-0.0338286
	Alanine				24HR		m+2	1.40639e+06	0	0	0	0.00487859	-0.000497621
	Alanine				24HR		m+3	1.67252e+06	1.67734e+06	9.70596e+06	0.00487859	0.00487859	2.54296e-05
Ap_13C-Lact+GAA3	Alanine				24HR		m+0	2.87293e+08	2.99128e+08	4.31515e+08	0.976306	0.0236935	0.00129514
	Alanine				24HR		m+1	745640	0	0	0	0.0236935	-0.0340908
	Alanine				24HR		m+2	1.0894e+06	0	0	0	0.0236935	-0.00153197
	Alanine				24HR		m+3	7.0407e+06	7.25939e+06	1.04722e+07	0.0236935	0.0236935	5.68503e-05
Ap_13C-Lact+GAA-H1	Alanine			holidic medium -His	24HR	[AP] + 13C-Lactate +holidic medium -His (24Hours)	m+0	3.42379e+08	3.56497e+08	2.06288e+09	0.99524	0.00476023	0.00127943
	Alanine				24HR		m+1	1.19292e+06	0	0	0	0.00476023	-0.0338163
	Alanine				24HR		m+2	1.50458e+06	0	0	0	0.00476023	-0.000381078
	Alanine				24HR		m+3	1.70053e+06	1.70512e+06	9.86673e+06	0.00476023	0.00476023	2.18946e-05
Ap_13C-Lact+GAA-H2	Alanine				24HR		m+0	3.40482e+08	3.54521e+08	1.90186e+09	0.994318	0.00568161	0.0012812
	Alanine				24HR		m+1	1.17132e+06	0	0	0	0.00568161	-0.0338365
	Alanine				24HR		m+2	1.43073e+06	0	0	0	0.00568161	-0.000598495
	Alanine				24HR		m+3	2.01071e+06	2.02576e+06	1.08674e+07	0.00568161	0.00568161	2.84885e-05
Ap_13C-Lact+GAA-H3	Alanine				24HR		m+0	3.07703e+08	3.20391e+08	5.6897e+08	0.980565	0.0194351	0.0012627
	Alanine				24HR		m+1	1.06098e+06	0	0	0	0.0194351	-0.0333527
	Alanine				24HR		m+2	1.43727e+06	0	0	0	0.0194351	-0.000550068
	Alanine				24HR		m+3	6.16157e+06	6.35025e+06	1.12772e+07	0.0194351	0.0194351	2.68731e-05
Ap_13C-Lact+GAA-I1	Alanine			holidic medium -Ile	24HR	[AP] + 13C-Lactate +holidic medium -Ile (24Hours)	m+0	3.15844e+08	3.28867e+08	2.49069e+09	0.992742	0.00725756	0.00127835
	Alanine				24HR		m+1	1.08737e+06	0	0	0	0.00725756	-0.0337757
	Alanine				24HR		m+2	1.38004e+06	0	0	0	0.00725756	-0.000480377
	Alanine				24HR		m+3	2.36883e+06	2.40422e+06	1.82085e+07	0.00725756	0.00725756	2.48915e-05
Ap_13C-Lact+GAA-I2	Alanine				24HR		m+0	2.91348e+08	3.03358e+08	8.05306e+08	0.983524	0.0164756	0.00127964
	Alanine				24HR		m+1	944704	0	0	0	0.0164756	-0.0336909
	Alanine				24HR		m+2	1.06635e+06	0	0	0	0.0164756	-0.00144874
	Alanine				24HR		m+3	4.94719e+06	5.08174e+06	1.34902e+07	0.0164756	0.0164756	5.42062e-05
Ap_13C-Lact+GAA-I3	Alanine				24HR		m+0	3.16778e+08	3.29841e+08	2.87912e+09	0.992428	0.00757177	0.00127205
	Alanine				24HR		m+1	1.13373e+06	0	0	0	0.00757177	-0.0336228
	Alanine				24HR		m+2	1.42389e+06	0	0	0	0.00757177	-0.000366079
	Alanine				24HR		m+3	2.47585e+06	2.51654e+06	2.19664e+07	0.00757177	0.00757177	2.13809e-05
Ap+Lp_12C_GAA-I1	Alanine	AP+LP	C12_Glucose	holidic medium -Ile	24HR	[AP+LP] + C12-holidic medium -Ile (24Hours)	m+0	4.53013e+08	4.72239e+08	1.72485e+09	1	0	0.000135932
	Alanine				24HR		m+1	1.54541e+07	0	0	0	0	-0.00352846
	Alanine				24HR		m+2	1.8394e+06	0	0	0	0	-0.000559044
	Alanine				24HR		m+3	0	0	0	0	0	-0.000151303
Ap+Lp_12C_GAA-I2	Alanine				24HR		m+0	4.45474e+08	4.63809e+08	1.43031e+09	1	0	0.00136381
	Alanine				24HR		m+1	676991	0	0	0	0	-0.0360135
	Alanine				24HR		m+2	1.76469e+06	0	0	0	0	-0.000669992
	Alanine				24HR		m+3	0	0	0	0	0	-0.00015603
Ap+Lp_12C_GAA-I3	Alanine				24HR		m+0	4.40613e+08	4.58777e+08	1.21789e+09	1	0	0.00129661
	Alanine				24HR		m+1	1.42266e+06	0	0	0	0	-0.0342529
	Alanine				24HR		m+2	1.81044e+06	0	0	0	0	-0.000522589
	Alanine				24HR		m+3	0	0	0	0	0	-0.000155753
Ap+Lp_13C_GAA1	Alanine		13C_Glucose	holidic medium	24HR	[AP+LP] + 13C-holidic medium (24Hours)	m+0	4.52856e+08	4.71529e+08	1.36425e+09	0.99516	0.00483983	0.00128356
	Alanine				24HR		m+1	1.54852e+06	0	0	0	0.00483983	-0.0338893
	Alanine				24HR		m+2	1.85522e+06	0	0	0	0.00483983	-0.00067764
	Alanine				24HR		m+3	2.2898e+06	2.29322e+06	6.63488e+06	0.00483983	0.00483983	3.09027e-05
Ap+Lp_13C_GAA2	Alanine				24HR		m+0	4.051e+08	4.21801e+08	3.81101e+08	0.979119	0.0208812	0.00126825
	Alanine				24HR		m+1	1.3382e+06	0	0	0	0.0208812	-0.0334587
	Alanine				24HR		m+2	1.7711e+06	0	0	0	0.0208812	-0.000884328
	Alanine				24HR		m+3	8.72682e+06	8.99553e+06	8.12754e+06	0.0208812	0.0208812	3.70335e-05
Ap+Lp_13C_GAA3	Alanine				24HR		m+0	433148983	4.51009e+08	4.6547e+08	0.983171	0.0168291	0.0012662
	Alanine				24HR		m+1	1.45612e+06	0	0	0	0.0168291	-0.033512
	Alanine				24HR		m+2	2.22929e+06	0	0	0	0.0168291	-7.63272e-06
	Alanine				24HR		m+3	7.49423e+06	7.72002e+06	7.96755e+06	0.0168291	0.0168291	1.04862e-05
Ap+Lp_13C_GAA-H1	Alanine			holidic medium -His	24HR	[AP+LP] + 13C-holidic medium -His (24Hours)	m+0	1.80239e+08	1.87909e+08	2.63687e+08	0.989805	0.0101948	3.03317e-05
	Alanine				24HR		m+1	6.67825e+06	0	0	0	0.0101948	-0.000696279
	Alanine				24HR		m+2	728392	0	0	0	0.0101948	-0.000867997
	Alanine				24HR		m+3	1.89395e+06	1.93542e+06	2.71592e+06	0.0101948	0.0101948	2.65131e-05
Ap+Lp_13C_GAA-H2	Alanine				24HR		m+0	4.21938e+08	4.39333e+08	4.39333e+08	0.981855	0.0181453	0.00127361
	Alanine				24HR		m+1	1.37664e+06	0	0	0	0.0181453	-0.0335957
	Alanine				24HR		m+2	1.79208e+06	0	0	0	0.0181453	-0.000924368
	Alanine				24HR		m+3	7.88808e+06	8.11914e+06	8.11914e+06	0.0181453	0.0181453	3.82887e-05
Ap+Lp_13C_GAA-H3	Alanine				24HR		m+0	4.62916e+08	4.82002e+08	1.18771e+09	0.995193	0.00480685	0.00128499
	Alanine				24HR		m+1	1.54994e+06	0	0	0	0.00480685	-0.0339555
	Alanine				24HR		m+2	2.00465e+06	0	0	0	0.00480685	-0.000445715
	Alanine				24HR		m+3	2.32194e+06	2.3281e+06	5.73671e+06	0.00480685	0.00480685	2.38957e-05
Ap+Lp_13C_GAA-I1	Alanine			holidic medium -Ile	24HR	[AP+LP] + 13C-holidic medium -Ile (24Hours)	m+0	412374124	4.29373e+08	8.60417e+08	0.992683	0.0073168	0.00128985
	Alanine				24HR		m+1	1.29821e+06	0	0	0	0.0073168	-0.0340747
	Alanine				24HR		m+2	1.78488e+06	0	0	0	0.0073168	-0.000522719
	Alanine				24HR		m+3	3.11816e+06	3.16479e+06	6.3419e+06	0.0073168	0.0073168	2.62654e-05
Ap+Lp_13C_GAA-I2	Alanine				24HR		m+0	3.78452e+08	3.94558e+08	5.66009e+08	0.994455	0.00554459	2.90233e-05
	Alanine				24HR		m+1	1.40434e+07	0	0	0	0.00554459	-0.000645462
	Alanine				24HR		m+2	1.42451e+06	0	0	0	0.00554459	-0.000999901
	Alanine				24HR		m+3	2.18636e+06	2.19986e+06	3.15579e+06	0.00554459	0.00554459	3.04943e-05
Ap+Lp_13C_GAA-I3	Alanine				24HR		m+0	4.15336e+08	4.32966e+08	1.61578e+09	0.99678	0.00322024	0.000129321
	Alanine				24HR		m+1	1.42379e+07	0	0	0	0.00322024	-0.00335737
	Alanine				24HR		m+2	1.73754e+06	0	0	0	0.00322024	-0.000533095
	Alanine				24HR		m+3	1.41737e+06	1.39876e+06	5.22001e+06	0.00322024	0.00322024	1.718e-05
Ap_13C_GAA1_LT	Alanine	AP	13C_Glucose	holidic medium	48HR	[AP] + 13C-holidic medium (48Hours)	m+0	339029583	3.5343e+08	1.1376e+09	1	0	0.000103619
	Alanine				48HR		m+1	1.18505e+07	0	0	0	0	-0.00271723
	Alanine				48HR		m+2	1.50267e+06	0	0	0	0	-0.000200725
	Alanine				48HR		m+3	0	0	0	0	0	-0.000151132
Ap_13C_GAA2_LT	Alanine				48HR		m+0	3.5612e+08	3.70808e+08	8.09178e+08	1	0	0.00127702
	Alanine				48HR		m+1	1.31855e+06	0	0	0	0	-0.0337604
	Alanine				48HR		m+2	1.53879e+06	0	0	0	0	-0.000311921
	Alanine				48HR		m+3	0	0	0	0	0	-0.00015565
Ap_13C_GAA3_LT	Alanine				48HR		m+0	3.23907e+08	3.37259e+08	7.35969e+08	1	0	0.00129878
	Alanine				48HR		m+1	1.04048e+06	0	0	0	0	-0.0342787
	Alanine				48HR		m+2	1.24653e+06	0	0	0	0	-0.00078139
	Alanine				48HR		m+3	0	0	0	0	0	-0.000155796
Ap_13C_GAA-H1_LT	Alanine			holidic medium -His	48HR	[AP] + 13C-holidic medium -His (48Hours)	m+0	3.98211e+08	4.14632e+08	1.23431e+09	1	0	0.00128553
	Alanine				48HR		m+1	1.39971e+06	0	0	0	0	-0.0339596
	Alanine				48HR		m+2	1.63574e+06	0	0	0	0	-0.000523676
	Alanine				48HR		m+3	0	0	0	0	0	-0.000155711
Ap_13C_GAA-H2_LT	Alanine				48HR		m+0	3.40662e+08	3.547e+08	7.80642e+08	1	0	0.0013161
	Alanine				48HR		m+1	929003	0	0	0	0	-0.0347679
	Alanine				48HR		m+2	1.3974e+06	0	0	0	0	-0.000529628
	Alanine				48HR		m+3	0	0	0	0	0	-0.000155829
Ap_13C_GAA-H3_LT	Alanine				48HR		m+0	3.19127e+08	3.32696e+08	5.84772e+08	1	0	6.52304e-05
	Alanine				48HR		m+1	1.15054e+07	0	0	0	0	-0.00166054
	Alanine				48HR		m+2	1.30463e+06	0	0	0	0	-0.000531638
	Alanine				48HR		m+3	0	0	0	0	0	-0.000151028
Ap_13C_GAA-I1_LT	Alanine			holidic medium -Ile	48HR	[AP] + 13C-holidic medium -Ile (48Hours)	m+0	3.34529e+08	3.48754e+08	7.84316e+08	1	0	5.89886e-05
	Alanine				48HR		m+1	1.21142e+07	0	0	0	0	-0.00150655
	Alanine				48HR		m+2	1.39933e+06	0	0	0	0	-0.000440341
	Alanine				48HR		m+3	0	0	0	0	0	-0.000150992
Ap_13C_GAA-I2_LT	Alanine				48HR		m+0	3.38555e+08	3.52972e+08	6.16206e+08	1	0	2.99499e-06
	Alanine				48HR		m+1	1.27771e+07	0	0	0	0	-4.05765e-05
	Alanine				48HR		m+2	1.46205e+06	0	0	0	0	-0.000309868
	Alanine				48HR		m+3	0	0	0	0	0	-0.00015076
Ap_13C_GAA-I3_LT	Alanine				48HR		m+0	2.95613e+08	3.07791e+08	7.69477e+08	1	0	0.00132743
	Alanine				48HR		m+1	734144	0	0	0	0	-0.035029
	Alanine				48HR		m+2	1.11851e+06	0	0	0	0	-0.000846211
	Alanine				48HR		m+3	0	0	0	0	0	-0.000155914
Ap_13C-Lact+GAA1_LT	Alanine	AP	13C_Lactate	holidic medium	48HR	[AP] + 13C-Lactate + holidic medium (48Hours)	m+0	4.51873e+08	4.70503e+08	1.25549e+09	0.989683	0.0103166	0.00128338
	Alanine				48HR		m+1	1.58438e+06	0	0	0	0.0103166	-0.0336691
	Alanine				48HR		m+2	1.1202e+06	0	0	0	0.0103166	-0.00243198
	Alanine				48HR		m+3	4.82447e+06	4.90457e+06	1.30873e+07	0.0103166	0.0103166	8.39913e-05
Ap_13C-Lact+GAA2_LT	Alanine				48HR		m+0	4.30587e+08	4.48345e+08	1.69778e+09	0.993921	0.00607883	0.00127238
	Alanine				48HR		m+1	1.55164e+06	0	0	0	0.00607883	-0.0336454
	Alanine				48HR		m+2	1.96456e+06	0	0	0	0.00607883	-0.000254702
	Alanine				48HR		m+3	2.71152e+06	2.74208e+06	1.03836e+07	0.00607883	0.00607883	1.80132e-05
Ap_13C-Lact+GAA3_LT	Alanine				48HR		m+0	2.28806e+08	2.3823e+08	1.46581e+08	0.919523	0.0804773	0.00122791
	Alanine				48HR		m+1	595517	0	0	0	0.0804773	-0.0321231
	Alanine				48HR		m+2	899980	0	0	0	0.0804773	-0.00306663
	Alanine				48HR		m+3	2.01058e+07	2.08501e+07	1.28289e+07	0.0804773	0.0804773	0.000102748
Ap_13C-Lact+GAA-H1_LT	Alanine			holidic medium -His	48HR	[AP] + 13C-Lactate + holidic medium -His (48Hours)	m+0	4.29455e+08	4.47166e+08	1.51507e+09	0.993343	0.00665671	0.00127204
	Alanine				48HR		m+1	1.54822e+06	0	0	0	0.00665671	-0.0336266
	Alanine				48HR		m+2	1.9323e+06	0	0	0	0.00665671	-0.000334231
	Alanine				48HR		m+3	2.95705e+06	2.9966e+06	1.0153e+07	0.00665671	0.00665671	2.04171e-05
Ap_13C-Lact+GAA-H2_LT	Alanine				48HR		m+0	4.44457e+08	4.62782e+08	1.46216e+09	0.991918	0.00808226	0.0012808
	Alanine				48HR		m+1	1.48404e+06	0	0	0	0.00808226	-0.0338501
	Alanine				48HR		m+2	1.98844e+06	0	0	0	0.00808226	-0.000402119
	Alanine				48HR		m+3	3.70496e+06	3.7708e+06	1.19139e+07	0.00808226	0.00808226	2.25425e-05
Ap_13C-Lact+GAA-H3_LT	Alanine				48HR		m+0	2.50686e+08	2.61303e+08	1.8039e+08	0.905412	0.0818934	1.17455e-05
	Alanine				48HR		m+1	1.47772e+07	5.49569e+06	3.79394e+06	0.0190425	0.0818934	8.70031e-05
	Alanine				48HR		m+2	1.00864e+06	0	0	0	0.0818934	-0.00324216
	Alanine				48HR		m+3	2.10505e+07	2.18027e+07	1.50514e+07	0.0755459	0.0818934	9.82098e-05
Ap_13C-Lact+GAA-I1_LT	Alanine			holidic medium -Ile	48HR	[AP] + 13C-Lactate + holidic medium -Ile (48Hours)	m+0	4.77696e+08	4.97388e+08	1.2744e+09	0.988602	0.0113977	0.00128637
	Alanine				48HR		m+1	1.61138e+06	0	0	0	0.0113977	-0.0337629
	Alanine				48HR		m+2	1.2561e+06	0	0	0	0.0113977	-0.00231434
	Alanine				48HR		m+3	5.62686e+06	5.73445e+06	1.46927e+07	0.0113977	0.0113977	8.04556e-05
Ap_13C-Lact+GAA-I2_LT	Alanine				48HR		m+0	2.33347e+08	2.42953e+08	1.62284e+08	0.927854	0.0721455	0.00125597
	Alanine				48HR		m+1	520589	0	0	0	0.0721455	-0.0327907
	Alanine				48HR		m+2	701658	0	0	0	0.0721455	-0.00367958
	Alanine				48HR		m+3	1.8228e+07	1.88909e+07	1.26184e+07	0.0721455	0.0721455	0.000121525
Ap_13C-Lact+GAA-I3_LT	Alanine				48HR		m+0	4.70111e+08	4.89497e+08	1.95419e+09	0.9921	0.00790001	0.0012744
	Alanine				48HR		m+1	1.65409e+06	0	0	0	0.00790001	-0.0336754
	Alanine				48HR		m+2	2.07995e+06	0	0	0	0.00790001	-0.000445353
	Alanine				48HR		m+3	3.83229e+06	3.89783e+06	1.55611e+07	0.00790001	0.00790001	2.3799e-05
Ap+Lp_12C_GAA-I1_LT	Alanine	AP+LP	C12_Glucose	holidic medium -Ile	48HR	[AP+LP] + C12-holidic medium -Ile (48Hours)	m+0	4.46766e+08	4.6573e+08	5.15808e+08	1	0	0.000129883
	Alanine				48HR		m+1	1.52959e+07	0	0	0	0	-0.00340859
	Alanine				48HR		m+2	1.9659e+06	0	0	0	0	-0.000231529
	Alanine				48HR		m+3	0	0	0	0	0	-0.000151237
Ap+Lp_12C_GAA-I2_LT	Alanine				48HR		m+0	4.21891e+08	4.39287e+08	5.64171e+08	1	0	0.00128851
	Alanine				48HR		m+1	1.45839e+06	0	0	0	0	-0.0340234
	Alanine				48HR		m+2	1.68088e+06	0	0	0	0	-0.000646416
	Alanine				48HR		m+3	0	0	0	0	0	-0.000155738
Ap+Lp_12C_GAA-I3_LT	Alanine				48HR		m+0	4.29999e+08	4.47733e+08	6.74218e+08	1	0	0.0012804
	Alanine				48HR		m+1	1.55998e+06	0	0	0	0	-0.0338396
	Alanine				48HR		m+2	1.82235e+06	0	0	0	0	-0.000394293
	Alanine				48HR		m+3	0	0	0	0	0	-0.000155674
Ap+Lp_13C_GAA1_LT	Alanine		13C_Glucose	holidic medium	48HR	[AP+LP] + 13C-holidic medium (48Hours)	m+0	4.46499e+08	4.64912e+08	4.8175e+08	0.990902	0.00909786	0.00127169
	Alanine				48HR		m+1	1.57801e+06	0	0	0	0.00909786	-0.0336153
	Alanine				48HR		m+2	2.03486e+06	0	0	0	0.00909786	-0.000350388
	Alanine				48HR		m+3	4.1831e+06	4.26854e+06	4.42314e+06	0.00909786	0.00909786	2.09032e-05
Ap+Lp_13C_GAA2_LT	Alanine				48HR		m+0	2.42704e+08	2.52702e+08	1.32797e+08	0.944482	0.0555182	0.00125383
	Alanine				48HR		m+1	648108	0	0	0	0.0555182	-0.0329137
	Alanine				48HR		m+2	984589	0	0	0	0.0555182	-0.00221542
	Alanine				48HR		m+3	1.43381e+07	1.48542e+07	7.80604e+06	0.0555182	0.0555182	7.71985e-05
Ap+Lp_13C_GAA3_LT	Alanine				48HR		m+0	387302723	4.03274e+08	2.97971e+08	0.963922	0.0360775	0.00123891
	Alanine				48HR		m+1	1.39447e+06	0	0	0	0.0360775	-0.0326483
	Alanine				48HR		m+2	1.76478e+06	0	0	0	0.0360775	-0.00116079
	Alanine				48HR		m+3	1.45893e+07	1.50937e+07	1.11524e+07	0.0360775	0.0360775	4.51622e-05
Ap+Lp_13C_GAA-H1_LT	Alanine			holidic medium -His	48HR	[AP+LP] + 13C-holidic medium -His (48Hours)	m+0	4.75841e+08	4.95462e+08	3.53902e+08	0.977141	0.0228595	0.00125821
	Alanine				48HR		m+1	1.6636e+06	0	0	0	0.0228595	-0.0331965
	Alanine				48HR		m+2	2.12287e+06	0	0	0	0.0228595	-0.000856571
	Alanine				48HR		m+3	1.12353e+07	1.1591e+07	8.27926e+06	0.0228595	0.0228595	3.61122e-05
Ap+Lp_13C_GAA-H2_LT	Alanine				48HR		m+0	239195518	2.49047e+08	1.33464e+08	0.934115	0.0658851	0.00124804
	Alanine				48HR		m+1	599066	0	0	0	0.0658851	-0.0327175
	Alanine				48HR		m+2	959364	0	0	0	0.0658851	-0.00256504
	Alanine				48HR		m+3	1.6947e+07	1.75658e+07	9.41352e+06	0.0658851	0.0658851	8.77317e-05
Ap+Lp_13C_GAA-H3_LT	Alanine				48HR		m+0	3.94735e+08	4.1101e+08	5.18799e+08	0.988515	0.011485	0.00127738
	Alanine				48HR		m+1	1.33678e+06	0	0	0	0.011485	-0.0337
	Alanine				48HR		m+2	1.61228e+06	0	0	0	0.011485	-0.000886181
	Alanine				48HR		m+3	4.66761e+06	4.7753e+06	6.02765e+06	0.011485	0.011485	3.71635e-05
Ap+Lp_13C_GAA-I1_LT	Alanine			holidic medium -Ile	48HR	[AP+LP] + 13C-holidic medium -Ile (48Hours)	m+0	4.16195e+08	4.33359e+08	4.50869e+08	0.976942	0.0230581	0.00125112
	Alanine				48HR		m+1	1.54105e+06	0	0	0	0.0230581	-0.0329884
	Alanine				48HR		m+2	1.78796e+06	0	0	0	0.0230581	-0.00102275
	Alanine				48HR		m+3	9.91585e+06	1.02283e+07	1.06415e+07	0.0230581	0.0230581	4.10837e-05
Ap+Lp_13C_GAA-I2_LT	Alanine				48HR		m+0	2.74342e+08	2.85649e+08	3.44518e+08	0.984603	0.0153966	0.001287
	Alanine				48HR		m+1	829950	0	0	0	0.0153966	-0.0339347
	Alanine				48HR		m+2	1.10724e+06	0	0	0	0.0153966	-0.00104951
	Alanine				48HR		m+3	4.34901e+06	4.46679e+06	5.38734e+06	0.0153966	0.0153966	4.21842e-05
Ap+Lp_13C_GAA-I3_LT	Alanine				48HR		m+0	3.9281e+08	4.09002e+08	6.9747e+08	0.990061	0.00993944	0.00129137
	Alanine				48HR		m+1	1.37161e+06	0	0	0	0.00993944	-0.0337352
	Alanine				48HR		m+2	498161	0	0	0	0.00993944	-0.00361703
	Alanine				48HR		m+3	4.05679e+06	4.10606e+06	7.00206e+06	0.00993944	0.00993944	0.000119918

## Sheet: Aspartate
Sample	Metabolite	Type	Labelled Substrate	Media	Time	Group	isotopologue	AUC	Corrected AUC	Normalized AUC	isotopologue_fraction	Mean Percent Enrichment	residuum
13C_M_GAA1	Aspartate	BLANK	13C_Glucose	holidic medium	0HR	[BLANK] + 13C-holidic medium (0 Hours)	m+0	2.84256e+08	3.0035e+08	3.0035e+08	1	0	0.0022259
	Aspartate				0HR		m+1	1.04337e+06	0	0	0	0	-0.045018
	Aspartate				0HR		m+2	2.49441e+06	0	0	0	0	-0.000396312
	Aspartate				0HR		m+3	0	0	0	0	0	-0.000406471
	Aspartate				0HR		m+4	0	0	0	0	0	-3.27875e-05
13C_M_GAA2	Aspartate				0HR		m+0	2.65374e+08	2.80991e+08	2.80991e+08	1	0	0.000139965
	Aspartate				0HR		m+1	1.23274e+07	0	0	0	0	-0.00274835
	Aspartate				0HR		m+2	2.31417e+06	0	0	0	0	-0.000450591
	Aspartate				0HR		m+3	0	0	0	0	0	-0.000390835
	Aspartate				0HR		m+4	0	0	0	0	0	-3.15263e-05
13C_M_GAA3	Aspartate				0HR		m+0	2.92378e+08	3.08916e+08	3.08916e+08	1	0	0.00227884
	Aspartate				0HR		m+1	787022	0	0	0	0	-0.0460393
	Aspartate				0HR		m+2	2.48466e+06	0	0	0	0	-0.000670413
	Aspartate				0HR		m+3	0	0	0	0	0	-0.000406955
	Aspartate				0HR		m+4	0	0	0	0	0	-3.28266e-05
13C_M_GAA-H1	Aspartate			holidic medium -His	0HR	[BLANK] + 13C-holidic medium -His (0 Hours)	m+0	2.96348e+08	3.13122e+08	3.13122e+08	1	0	0.00224015
	Aspartate				0HR		m+1	1.02253e+06	0	0	0	0	-0.0452567
	Aspartate				0HR		m+2	2.52017e+06	0	0	0	0	-0.000664326
	Aspartate				0HR		m+3	0	0	0	0	0	-0.000406663
	Aspartate				0HR		m+4	0	0	0	0	0	-3.2803e-05
13C_M_GAA-H2	Aspartate				0HR		m+0	2.92632e+08	3.09192e+08	3.09192e+08	1	0	0.00225343
	Aspartate				0HR		m+1	948297	0	0	0	0	-0.0454832
	Aspartate				0HR		m+2	2.42102e+06	0	0	0	0	-0.000892684
	Aspartate				0HR		m+3	0	0	0	0	0	-0.000406835
	Aspartate				0HR		m+4	0	0	0	0	0	-3.28169e-05
13C_M_GAA-H3	Aspartate				0HR		m+0	3.06215e+08	3.23544e+08	3.23544e+08	1	0	0.00225255
	Aspartate				0HR		m+1	976462	0	0	0	0	-0.0455228
	Aspartate				0HR		m+2	2.62865e+06	0	0	0	0	-0.000585034
	Aspartate				0HR		m+3	0	0	0	0	0	-0.000406731
	Aspartate				0HR		m+4	0	0	0	0	0	-3.28085e-05
13C_M_GAA-I1	Aspartate			holidic medium -Ile	0HR	[BLANK] + 13C-holidic medium -Ile (0 Hours)	m+0	2.58433e+08	2.73657e+08	2.73657e+08	1	0	8.78286e-05
	Aspartate				0HR		m+1	1.22901e+07	0	0	0	0	-0.00170316
	Aspartate				0HR		m+2	2.26984e+06	0	0	0	0	-0.000391243
	Aspartate				0HR		m+3	0	0	0	0	0	-0.000390425
	Aspartate				0HR		m+4	0	0	0	0	0	-3.14932e-05
13C_M_GAA-I2	Aspartate				0HR		m+0	2.78657e+08	2.94431e+08	2.94431e+08	1	0	0.00223557
	Aspartate				0HR		m+1	978981	0	0	0	0	-0.0451865
	Aspartate				0HR		m+2	2.40406e+06	0	0	0	0	-0.000542481
	Aspartate				0HR		m+3	0	0	0	0	0	-0.00040659
	Aspartate				0HR		m+4	0	0	0	0	0	-3.27971e-05
13C_M_GAA-I3	Aspartate				0HR		m+0	2.86395e+08	3.02608e+08	3.02608e+08	1	0	0.00223301
	Aspartate				0HR		m+1	1.02535e+06	0	0	0	0	-0.0451209
	Aspartate				0HR		m+2	2.44926e+06	0	0	0	0	-0.000616896
	Aspartate				0HR		m+3	0	0	0	0	0	-0.000406594
	Aspartate				0HR		m+4	0	0	0	0	0	-3.27975e-05
13C-Lact_M_GAA1	Aspartate	BLANK	13C_Lactate	holidic medium	0HR	[BLANK] + 13C-Lactate +holidic medium (0 Hours)	m+0	2.54493e+08	2.68892e+08	2.68892e+08	1	0	0.00226414
	Aspartate				0HR		m+1	779068	0	0	0	0	-0.0456744
	Aspartate				0HR		m+2	2.07e+06	0	0	0	0	-0.00103079
	Aspartate				0HR		m+3	0	0	0	0	0	-0.000406959
	Aspartate				0HR		m+4	0	0	0	0	0	-3.28269e-05
13C-Lact_M_GAA2	Aspartate				0HR		m+0	2.60933e+08	2.75698e+08	2.75698e+08	1	0	0.00226016
	Aspartate				0HR		m+1	800015	0	0	0	0	-0.0456548
	Aspartate				0HR		m+2	2.20863e+06	0	0	0	0	-0.000703725
	Aspartate				0HR		m+3	0	0	0	0	0	-0.000406825
	Aspartate				0HR		m+4	0	0	0	0	0	-3.28161e-05
13C-Lact_M_GAA3	Aspartate				0HR		m+0	2.69015e+08	2.84244e+08	2.84244e+08	1	0	0.00223424
	Aspartate				0HR		m+1	964654	0	0	0	0	-0.045121
	Aspartate				0HR		m+2	2.26438e+06	0	0	0	0	-0.000750123
	Aspartate				0HR		m+3	0	0	0	0	0	-0.000406646
	Aspartate				0HR		m+4	0	0	0	0	0	-3.28016e-05
13C-Lact_M_GAA-H1	Aspartate			holidic medium -His	0HR	[BLANK] + 13C-Lactate +holidic medium -His (0 Hours)	m+0	2.64963e+08	2.79962e+08	2.79962e+08	1	0	0.00223582
	Aspartate				0HR		m+1	938453	0	0	0	0	-0.0451637
	Aspartate				0HR		m+2	2.24583e+06	0	0	0	0	-0.000692073
	Aspartate				0HR		m+3	0	0	0	0	0	-0.000406639
	Aspartate				0HR		m+4	0	0	0	0	0	-3.28011e-05
13C-Lact_M_GAA-H2	Aspartate				0HR		m+0	2.7013e+08	2.85423e+08	2.85423e+08	1	0	0.00222919
	Aspartate				0HR		m+1	976035	0	0	0	0	-0.0450785
	Aspartate				0HR		m+2	2.36153e+06	0	0	0	0	-0.000428937
	Aspartate				0HR		m+3	0	0	0	0	0	-0.000406506
	Aspartate				0HR		m+4	0	0	0	0	0	-3.27904e-05
13C-Lact_M_GAA-H3	Aspartate				0HR		m+0	265906325	2.80958e+08	2.80958e+08	1	0	0.00224023
	Aspartate				0HR		m+1	917450	0	0	0	0	-0.0452571
	Aspartate				0HR		m+2	2.25952e+06	0	0	0	0	-0.000670909
	Aspartate				0HR		m+3	0	0	0	0	0	-0.000406665
	Aspartate				0HR		m+4	0	0	0	0	0	-3.28032e-05
13C-Lact_M_GAA-I1	Aspartate			holidic medium -Ile	0HR	[BLANK] + 13C-Lactate +holidic medium -Ile (0 Hours)	m+0	2.63608e+08	2.78531e+08	2.78531e+08	1	0	0.00223105
	Aspartate				0HR		m+1	951574	0	0	0	0	-0.0450886
	Aspartate				0HR		m+2	2.26499e+06	0	0	0	0	-0.000577129
	Aspartate				0HR		m+3	0	0	0	0	0	-0.000406567
	Aspartate				0HR		m+4	0	0	0	0	0	-3.27953e-05
13C-Lact_M_GAA-I2	Aspartate				0HR		m+0	2.69262e+08	2.84501e+08	2.84501e+08	1	0	0.0022488
	Aspartate				0HR		m+1	879640	0	0	0	0	-0.0454432
	Aspartate				0HR		m+2	2.30619e+06	0	0	0	0	-0.000604287
	Aspartate				0HR		m+3	0	0	0	0	0	-0.000406709
	Aspartate				0HR		m+4	0	0	0	0	0	-3.28067e-05
13C-Lact_M_GAA-I3	Aspartate				0HR		m+0	2.99144e+08	3.1607e+08	3.1607e+08	1	0	0.0022614
	Aspartate				0HR		m+1	939315	0	0	0	0	-0.0455982
	Aspartate				0HR		m+2	2.39963e+06	0	0	0	0	-0.00114177
	Aspartate				0HR		m+3	0	0	0	0	0	-0.000406974
	Aspartate				0HR		m+4	0	0	0	0	0	-3.28281e-05
Ap_13C_GAA1	Aspartate	AP	13C_Glucose	holidic medium	24HR	[AP] + 13C-holidic medium (24Hours)	m+0	1.93026e+08	2.04378e+08	1.01206e+09	1	0	0.000173496
	Aspartate				24HR		m+1	8.85458e+06	0	0	0	0	-0.00330066
	Aspartate				24HR		m+2	1.54467e+06	0	0	0	0	-0.00113215
	Aspartate				24HR		m+3	0	0	0	0	0	-0.000391302
	Aspartate				24HR		m+4	0	0	0	0	0	-3.1564e-05
Ap_13C_GAA2	Aspartate				24HR		m+0	2.31597e+08	2.44708e+08	4.8101e+08	1	0	0.00223032
	Aspartate				24HR		m+1	829597	0	0	0	0	-0.0451088
	Aspartate				24HR		m+2	2.03386e+06	0	0	0	0	-0.000389694
	Aspartate				24HR		m+3	0	0	0	0	0	-0.000406502
	Aspartate				24HR		m+4	0	0	0	0	0	-3.27901e-05
Ap_13C_GAA3	Aspartate				24HR		m+0	2.44968e+08	2.58832e+08	1.07499e+09	1	0	0.00225211
	Aspartate				24HR		m+1	793697	0	0	0	0	-0.0454785
	Aspartate				24HR		m+2	2.05592e+06	0	0	0	0	-0.000774631
	Aspartate				24HR		m+3	0	0	0	0	0	-0.000406787
	Aspartate				24HR		m+4	0	0	0	0	0	-3.28131e-05
Ap_13C_GAA-H1	Aspartate			holidic medium -His	24HR	[AP] + 13C-holidic medium -His (24Hours)	m+0	2.47714e+07	2.6212e+07	5.92069e+07	1	0	0.000775011
	Aspartate				24HR		m+1	861768	0	0	0	0	-0.0140431
	Aspartate				24HR		m+2	0	0	0	0	0	-0.00888087
	Aspartate				24HR		m+3	0	0	0	0	0	-0.000398273
	Aspartate				24HR		m+4	0	0	0	0	0	-3.21263e-05
Ap_13C_GAA-H2	Aspartate				24HR		m+0	2.69987e+08	2.85271e+08	1.0132e+09	1	0	0.00223584
	Aspartate				24HR		m+1	931283	0	0	0	0	-0.0452407
	Aspartate				24HR		m+2	2.40037e+06	0	0	0	0	-0.000282225
	Aspartate				24HR		m+3	0	0	0	0	0	-0.000406509
	Aspartate				24HR		m+4	0	0	0	0	0	-3.27906e-05
Ap_13C_GAA-H3	Aspartate				24HR		m+0	2.63056e+08	2.77948e+08	6.01441e+08	1	0	0.0022328
	Aspartate				24HR		m+1	947930	0	0	0	0	-0.0451006
	Aspartate				24HR		m+2	2.22684e+06	0	0	0	0	-0.000702671
	Aspartate				24HR		m+3	0	0	0	0	0	-0.00040662
	Aspartate				24HR		m+4	0	0	0	0	0	-3.27996e-05
Ap_13C_GAA-I1	Aspartate			holidic medium -Ile	24HR	[AP] + 13C-holidic medium -Ile (24Hours)	m+0	2.44745e+08	2.59136e+08	1.17066e+09	1	0	0.000182793
	Aspartate				24HR		m+1	1.11832e+07	0	0	0	0	-0.00347095
	Aspartate				24HR		m+2	1.93359e+06	0	0	0	0	-0.00122912
	Aspartate				24HR		m+3	0	0	0	0	0	-0.000391403
	Aspartate				24HR		m+4	0	0	0	0	0	-3.15721e-05
Ap_13C_GAA-I2	Aspartate				24HR		m+0	2.37851e+08	2.51846e+08	4.9504e+08	1	0	0.000150019
	Aspartate				24HR		m+1	1.10109e+07	0	0	0	0	-0.00290027
	Aspartate				24HR		m+2	2.00448e+06	0	0	0	0	-0.000728417
	Aspartate				24HR		m+3	0	0	0	0	0	-0.000390998
	Aspartate				24HR		m+4	0	0	0	0	0	-3.15395e-05
Ap_13C_GAA-I3	Aspartate				24HR		m+0	2.48634e+08	2.62693e+08	1.1563e+09	1	0	0.00229843
	Aspartate				24HR		m+1	581597	0	0	0	0	-0.0464099
	Aspartate				24HR		m+2	2.0774e+06	0	0	0	0	-0.000811917
	Aspartate				24HR		m+3	0	0	0	0	0	-0.000407147
	Aspartate				24HR		m+4	0	0	0	0	0	-3.28421e-05
Ap_13C-Lact+GAA1	Aspartate	AP	13C_Lactate	holidic medium	24HR	[AP] + 13C-Lactate +holidic medium (24Hours)	m+0	2.57814e+08	2.72403e+08	1.1594e+09	1	0	0.00225692
	Aspartate				24HR		m+1	814805	0	0	0	0	-0.0455635
	Aspartate				24HR		m+2	2.14656e+06	0	0	0	0	-0.000840542
	Aspartate				24HR		m+3	0	0	0	0	0	-0.000406844
	Aspartate				24HR		m+4	0	0	0	0	0	-3.28177e-05
Ap_13C-Lact+GAA2	Aspartate				24HR		m+0	2.49903e+08	2.6405e+08	1.52793e+09	1	0	0.00223674
	Aspartate				24HR		m+1	893562	0	0	0	0	-0.0451393
	Aspartate				24HR		m+2	2.05953e+06	0	0	0	0	-0.000924183
	Aspartate				24HR		m+3	0	0	0	0	0	-0.00040672
	Aspartate				24HR		m+4	0	0	0	0	0	-3.28076e-05
Ap_13C-Lact+GAA3	Aspartate				24HR		m+0	3.14503e+08	3.32309e+08	4.79382e+08	0.995125	0.00274136	0.00221024
	Aspartate				24HR		m+1	1.10699e+06	0	0	0	0.00274136	-0.044947
	Aspartate				24HR		m+2	4.34516e+06	1.22214e+06	1.76303e+06	0.00365979	0.00274136	0.000908467
	Aspartate				24HR		m+3	541947	405829	585440	0.00121529	0.00274136	-1.2334e-05
	Aspartate				24HR		m+4	0	0	0	0	0.00274136	-8.37378e-05
Ap_13C-Lact+GAA-H1	Aspartate			holidic medium -His	24HR	[AP] + 13C-Lactate +holidic medium -His (24Hours)	m+0	2.28119e+08	2.41032e+08	1.39473e+09	1	0	0.00223652
	Aspartate				24HR		m+1	794142	0	0	0	0	-0.0452168
	Aspartate				24HR		m+2	1.98154e+06	0	0	0	0	-0.000484066
	Aspartate				24HR		m+3	0	0	0	0	0	-0.000406578
	Aspartate				24HR		m+4	0	0	0	0	0	-3.27962e-05
Ap_13C-Lact+GAA-H2	Aspartate				24HR		m+0	2.72378e+08	2.8778e+08	1.54382e+09	1	0	0.00229876
	Aspartate				24HR		m+1	664885	0	0	0	0	-0.0463267
	Aspartate				24HR		m+2	2.14326e+06	0	0	0	0	-0.00129381
	Aspartate				24HR		m+3	0	0	0	0	0	-0.000407302
	Aspartate				24HR		m+4	0	0	0	0	0	-3.28546e-05
Ap_13C-Lact+GAA-H3	Aspartate				24HR		m+0	3.08331e+08	3.25782e+08	5.78544e+08	0.996893	0.0015534	0.00223379
	Aspartate				24HR		m+1	968911	0	0	0	0.0015534	-0.0454243
	Aspartate				24HR		m+2	4.08179e+06	1.01529e+06	1.80302e+06	0.0031068	0.0015534	0.00093122
	Aspartate				24HR		m+3	0	0	0	0	0.0015534	-0.000490365
	Aspartate				24HR		m+4	0	0	0	0	0.0015534	-5.86548e-05
Ap_13C-Lact+GAA-I1	Aspartate			holidic medium -Ile	24HR	[AP] + 13C-Lactate +holidic medium -Ile (24Hours)	m+0	2.41671e+08	2.55351e+08	1.93391e+09	1	0	0.00223555
	Aspartate				24HR		m+1	843704	0	0	0	0	-0.0452048
	Aspartate				24HR		m+2	2.10944e+06	0	0	0	0	-0.000442395
	Aspartate				24HR		m+3	0	0	0	0	0	-0.000406558
	Aspartate				24HR		m+4	0	0	0	0	0	-3.27946e-05
Ap_13C-Lact+GAA-I2	Aspartate				24HR		m+0	2.69041e+08	2.84266e+08	7.54625e+08	0.999742	0.00012902	0.00224672
	Aspartate				24HR		m+1	795259	0	0	0	0.00012902	-0.0456876
	Aspartate				24HR		m+2	2.79289e+06	73371	194774	0.00025804	0.00012902	0.000934183
	Aspartate				24HR		m+3	0	0	0	0	0.00012902	-0.000413204
	Aspartate				24HR		m+4	0	0	0	0	0.00012902	-3.49173e-05
Ap_13C-Lact+GAA-I3	Aspartate				24HR		m+0	2.4483e+08	2.5869e+08	2.25806e+09	1	0	0.00223193
	Aspartate				24HR		m+1	878145	0	0	0	0	-0.0451112
	Aspartate				24HR		m+2	2.1099e+06	0	0	0	0	-0.00055187
	Aspartate				24HR		m+3	0	0	0	0	0	-0.000406565
	Aspartate				24HR		m+4	0	0	0	0	0	-3.27952e-05
Ap+Lp_12C_GAA-I1	Aspartate	AP+LP	C12_Glucose	holidic medium -Ile	24HR	[AP+LP] + C12-holidic medium -Ile (24Hours)	m+0	2.83486e+08	3.00161e+08	1.09633e+09	1	0	0.000164114
	Aspartate				24HR		m+1	1.30657e+07	0	0	0	0	-0.0030948
	Aspartate				24HR		m+2	2.24322e+06	0	0	0	0	-0.00121692
	Aspartate				24HR		m+3	0	0	0	0	0	-0.000391259
	Aspartate				24HR		m+4	0	0	0	0	0	-3.15605e-05
Ap+Lp_12C_GAA-I2	Aspartate				24HR		m+0	2.78644e+08	2.94393e+08	9.07859e+08	1	0	0.00231941
	Aspartate				24HR		m+1	511555	0	0	0	0	-0.046911
	Aspartate				24HR		m+2	2.44303e+06	0	0	0	0	-0.000403804
	Aspartate				24HR		m+3	0	0	0	0	0	-0.000407175
	Aspartate				24HR		m+4	0	0	0	0	0	-3.28443e-05
Ap+Lp_12C_GAA-I3	Aspartate				24HR		m+0	2.80814e+08	2.96703e+08	7.8764e+08	1	0	0.00226079
	Aspartate				24HR		m+1	869245	0	0	0	0	-0.0456328
	Aspartate				24HR		m+2	2.32409e+06	0	0	0	0	-0.000889799
	Aspartate				24HR		m+3	0	0	0	0	0	-0.000406889
	Aspartate				24HR		m+4	0	0	0	0	0	-3.28213e-05
Ap+Lp_13C_GAA1	Aspartate		13C_Glucose	holidic medium	24HR	[AP+LP] + 13C-holidic medium (24Hours)	m+0	2.00149e+08	2.11481e+08	6.11869e+08	1	0	0.00222453
	Aspartate				24HR		m+1	737110	0	0	0	0	-0.0450024
	Aspartate				24HR		m+2	1.7697e+06	0	0	0	0	-0.000330411
	Aspartate				24HR		m+3	0	0	0	0	0	-0.00040644
	Aspartate				24HR		m+4	0	0	0	0	0	-3.2785e-05
Ap+Lp_13C_GAA2	Aspartate				24HR		m+0	2.07296e+08	2.19526e+08	1.98343e+08	0.97735	0.0167369	0
	Aspartate				24HR		m+1	1.04284e+07	174530	157690	0.000777027	0.0167369	8.29406e-18
	Aspartate				24HR		m+2	3.48807e+06	1.6166e+06	1.46061e+06	0.00719726	0.0167369	0
	Aspartate				24HR		m+3	1.66907e+06	1.55566e+06	1.40556e+06	0.00692597	0.0167369	0
	Aspartate				24HR		m+4	1.69393e+06	1.74066e+06	1.5727e+06	0.00774958	0.0167369	-1.03676e-18
Ap+Lp_13C_GAA3	Aspartate				24HR		m+0	2.1729e+08	2.2959e+08	2.36951e+08	0.98811	0.00718544	0.00220807
	Aspartate				24HR		m+1	719590	0	0	0	0.00718544	-0.0449031
	Aspartate				24HR		m+2	3.75254e+06	1.60969e+06	1.6613e+06	0.0069278	0.00718544	0.000908304
	Aspartate				24HR		m+3	1.22106e+06	1.15294e+06	1.18991e+06	0.00496205	0.00718544	-1.07897e-05
	Aspartate				24HR		m+4	0	0	0	0	0.00718544	-0.000174251
Ap+Lp_13C_GAA-H1	Aspartate			holidic medium -His	24HR	[AP+LP] + 13C-holidic medium -His (24Hours)	m+0	4.86026e+07	5.14549e+07	7.22051e+07	1	0	0.000287079
	Aspartate				24HR		m+1	2.18635e+06	0	0	0	0	-0.00417327
	Aspartate				24HR		m+2	0	0	0	0	0	-0.00879864
	Aspartate				24HR		m+3	0	0	0	0	0	-0.000394585
	Aspartate				24HR		m+4	0	0	0	0	0	-3.18288e-05
Ap+Lp_13C_GAA-H2	Aspartate				24HR		m+0	2.27098e+08	2.39955e+08	2.39955e+08	0.990054	0.00612318	0.00219944
	Aspartate				24HR		m+1	804187	0	0	0	0.00612318	-0.0447275
	Aspartate				24HR		m+2	3.55218e+06	1.29557e+06	1.29557e+06	0.0053455	0.00612318	0.000904604
	Aspartate				24HR		m+3	1.18074e+06	1.11502e+06	1.11502e+06	0.00460057	0.00612318	-1.10626e-05
	Aspartate				24HR		m+4	0	0	0	0	0.00612318	-0.00015494
Ap+Lp_13C_GAA-H3	Aspartate				24HR		m+0	2.21613e+08	2.34156e+08	5.76988e+08	1	0	0.00224498
	Aspartate				24HR		m+1	770248	0	0	0	0	-0.0452547
	Aspartate				24HR		m+2	1.76462e+06	0	0	0	0	-0.00119996
	Aspartate				24HR		m+3	0	0	0	0	0	-0.000406869
	Aspartate				24HR		m+4	0	0	0	0	0	-3.28196e-05
Ap+Lp_13C_GAA-I1	Aspartate			holidic medium -Ile	24HR	[AP+LP] + 13C-holidic medium -Ile (24Hours)	m+0	2.2626e+08	2.39062e+08	4.79055e+08	1	0	0.00226208
	Aspartate				24HR		m+1	701847	0	0	0	0	-0.0456325
	Aspartate				24HR		m+2	1.84019e+06	0	0	0	0	-0.00103151
	Aspartate				24HR		m+3	0	0	0	0	0	-0.000406944
	Aspartate				24HR		m+4	0	0	0	0	0	-3.28257e-05
Ap+Lp_13C_GAA-I2	Aspartate				24HR		m+0	2.35425e+08	2.49314e+08	3.57651e+08	0.973739	0.018518	0
	Aspartate				24HR		m+1	1.18405e+07	181164	259886	0.000707565	0.018518	0
	Aspartate				24HR		m+2	4.62092e+06	2.51608e+06	3.60942e+06	0.00982698	0.018518	0
	Aspartate				24HR		m+3	2.45772e+06	2.35403e+06	3.37695e+06	0.00919406	0.018518	0
	Aspartate				24HR		m+4	1.65045e+06	1.67245e+06	2.3992e+06	0.00653206	0.018518	-9.09513e-19
Ap+Lp_13C_GAA-I3	Aspartate				24HR		m+0	2.20282e+08	2.32742e+08	8.68568e+08	1	0	0.00227805
	Aspartate				24HR		m+1	596226	0	0	0	0	-0.0460239
	Aspartate				24HR		m+2	1.87252e+06	0	0	0	0	-0.000668001
	Aspartate				24HR		m+3	0	0	0	0	0	-0.000406948
	Aspartate				24HR		m+4	0	0	0	0	0	-3.28261e-05
Ap_13C_GAA1_LT	Aspartate	AP	13C_Glucose	holidic medium	48HR	[AP] + 13C-holidic medium (48Hours)	m+0	1.43047e+08	1.51462e+08	4.87517e+08	1	0	0.000160761
	Aspartate				48HR		m+1	6.61528e+06	0	0	0	0	-0.00294783
	Aspartate				48HR		m+2	1.06805e+06	0	0	0	0	-0.0016411
	Aspartate				48HR		m+3	0	0	0	0	0	-0.000391368
	Aspartate				48HR		m+4	0	0	0	0	0	-3.15693e-05
Ap_13C_GAA2_LT	Aspartate				48HR		m+0	1.48985e+08	1.57775e+08	3.44296e+08	0.994898	0.00255106	4.77779e-06
	Aspartate				48HR		m+1	7.35416e+06	0	0	0	0.00255106	-9.55686e-05
	Aspartate				48HR		m+2	2.13849e+06	809113	1.76565e+06	0.00510212	0.00255106	1.71101e-05
	Aspartate				48HR		m+3	0	0	0	0	0.00255106	-0.000522449
	Aspartate				48HR		m+4	0	0	0	0	0.00255106	-7.22422e-05
Ap_13C_GAA3_LT	Aspartate				48HR		m+0	1.61131e+08	1.7063e+08	3.72349e+08	0.994447	0.00277671	4.84687e-05
	Aspartate				48HR		m+1	7.80266e+06	0	0	0	0.00277671	-0.000984024
	Aspartate				48HR		m+2	2.38951e+06	952871	2.07936e+06	0.00555341	0.00277671	3.54177e-05
	Aspartate				48HR		m+3	0	0	0	0	0.00277671	-0.000534637
	Aspartate				48HR		m+4	0	0	0	0	0.00277671	-7.59153e-05
Ap_13C_GAA-H1_LT	Aspartate			holidic medium -His	48HR	[AP] + 13C-holidic medium -His (48Hours)	m+0	1.27015e+08	1.34495e+08	4.00375e+08	1	0	0.000100452
	Aspartate				48HR		m+1	6.01394e+06	0	0	0	0	-0.00190044
	Aspartate				48HR		m+2	1.07351e+06	0	0	0	0	-0.000705025
	Aspartate				48HR		m+3	0	0	0	0	0	-0.000390619
	Aspartate				48HR		m+4	0	0	0	0	0	-3.15089e-05
Ap_13C_GAA-H2_LT	Aspartate				48HR		m+0	1.88592e+08	1.99263e+08	4.38548e+08	0.995913	0.00204367	0.00224849
	Aspartate				48HR		m+1	533077	0	0	0	0.00204367	-0.0457233
	Aspartate				48HR		m+2	2.68424e+06	817797	1.79985e+06	0.00408734	0.00204367	0.000938071
	Aspartate				48HR		m+3	0	0	0	0	0.00204367	-0.000517098
	Aspartate				48HR		m+4	0	0	0	0	0.00204367	-6.6847e-05
Ap_13C_GAA-H3_LT	Aspartate				48HR		m+0	1.46852e+08	1.55516e+08	2.73347e+08	0.992873	0.00338647	-1.29178e-07
	Aspartate				48HR		m+1	7.37323e+06	110831	194806	0.000707589	0.00338647	4.33529e-06
	Aspartate				48HR		m+2	2.30852e+06	1.00545e+06	1.76725e+06	0.00641915	0.00338647	1.62948e-05
	Aspartate				48HR		m+3	0	0	0	0	0.00338647	-0.000562283
	Aspartate				48HR		m+4	0	0	0	0	0.00338647	-8.2962e-05
Ap_13C_GAA-I1_LT	Aspartate			holidic medium -Ile	48HR	[AP] + 13C-holidic medium -Ile (48Hours)	m+0	1.37042e+08	1.45125e+08	3.26373e+08	0.993496	0.00325218	1.51795e-05
	Aspartate				48HR		m+1	6.73761e+06	0	0	0	0.00325218	-0.000306989
	Aspartate				48HR		m+2	2.16262e+06	950126	2.13675e+06	0.00650436	0.00325218	2.24945e-05
	Aspartate				48HR		m+3	0	0	0	0	0.00325218	-0.000559058
	Aspartate				48HR		m+4	0	0	0	0	0.00325218	-8.34769e-05
Ap_13C_GAA-I2_LT	Aspartate				48HR		m+0	1.09246e+08	1.1569e+08	2.01967e+08	0.993992	0.0030042	1.70432e-05
	Aspartate				48HR		m+1	5.36553e+06	0	0	0	0.0030042	-0.000344927
	Aspartate				48HR		m+2	1.66905e+06	699311	1.22083e+06	0.00600839	0.0030042	2.28672e-05
	Aspartate				48HR		m+3	0	0	0	0	0.0030042	-0.000546165
	Aspartate				48HR		m+4	0	0	0	0	0.0030042	-7.9511e-05
Ap_13C_GAA-I3_LT	Aspartate				48HR		m+0	1.44962e+08	1.53509e+08	3.83773e+08	0.998362	0.000818937	3.41769e-05
	Aspartate				48HR		m+1	7.05331e+06	0	0	0	0.000818937	-0.000693684
	Aspartate				48HR		m+2	1.57553e+06	251841	629603	0.00163787	0.000818937	2.64431e-05
	Aspartate				48HR		m+3	0	0	0	0	0.000818937	-0.000432532
	Aspartate				48HR		m+4	0	0	0	0	0.000818937	-4.45565e-05
Ap_13C-Lact+GAA1_LT	Aspartate		13C_Lactate	holidic medium	48HR	[AP] + 13C-Lactate + holidic medium (48Hours)	m+0	1.0347e+08	1.09574e+08	2.92386e+08	1	0	1.43325e-05
	Aspartate				48HR		m+1	5.10859e+06	0	0	0	0	1.24811e-05
	Aspartate				48HR		m+2	775811	0	0	0	0	-0.00160773
	Aspartate				48HR		m+3	0	0	0	0	0	-0.000390259
	Aspartate				48HR		m+4	0	0	0	0	0	-3.14798e-05
Ap_13C-Lact+GAA2_LT	Aspartate				48HR		m+0	1.33794e+08	1.41686e+08	5.36533e+08	0.999625	9.36801e-05	1.14004e-05
	Aspartate				48HR		m+1	6.66321e+06	53112.7	201125	0.00037472	9.36801e-05	6.37416e-05
	Aspartate				48HR		m+2	1.01121e+06	0	0	0	9.36801e-05	-0.00156389
	Aspartate				48HR		m+3	0	0	0	0	9.36801e-05	-0.000393194
	Aspartate				48HR		m+4	0	0	0	0	9.36801e-05	-3.1578e-05
Ap_13C-Lact+GAA3_LT	Aspartate				48HR		m+0	2.49724e+08	2.63849e+08	1.62344e+08	0.901318	0.0848539	0.00204165
	Aspartate				48HR		m+1	690974	0	0	0	0.0848539	-0.0415185
	Aspartate				48HR		m+2	6.74335e+06	4.20977e+06	2.59024e+06	0.0143807	0.0848539	0.000838549
	Aspartate				48HR		m+3	8.21573e+06	7.77225e+06	4.78221e+06	0.0265503	0.0848539	-1.27043e-05
	Aspartate				48HR		m+4	1.61815e+07	1.69058e+07	1.0402e+07	0.0577508	0.0848539	1.71171e-07
Ap_13C-Lact+GAA-H1_LT	Aspartate			holidic medium -His	48HR	[AP] + 13C-Lactate + holidic medium -His (48Hours)	m+0	1.31511e+08	1.39261e+08	4.71837e+08	1	0	6.98203e-05
	Aspartate				48HR		m+1	6.3342e+06	0	0	0	0	-0.00112868
	Aspartate				48HR		m+2	998904	0	0	0	0	-0.00151639
	Aspartate				48HR		m+3	0	0	0	0	0	-0.000390646
	Aspartate				48HR		m+4	0	0	0	0	0	-3.15111e-05
Ap_13C-Lact+GAA-H2_LT	Aspartate				48HR		m+0	1.33155e+08	1.41007e+08	4.45514e+08	1	0	2.77002e-05
	Aspartate				48HR		m+1	6.52089e+06	0	0	0	0	-0.000365413
	Aspartate				48HR		m+2	1.0792e+06	0	0	0	0	-0.00103308
	Aspartate				48HR		m+3	0	0	0	0	0	-0.000390177
	Aspartate				48HR		m+4	0	0	0	0	0	-3.14732e-05
Ap_13C-Lact+GAA-H3_LT	Aspartate				48HR		m+0	2.45882e+08	2.59788e+08	1.79345e+08	0.907007	0.0796257	0.00206224
	Aspartate				48HR		m+1	634508	0	0	0	0.0796257	-0.0419372
	Aspartate				48HR		m+2	6.33116e+06	3.81833e+06	2.63598e+06	0.0133311	0.0796257	0.000847006
	Aspartate				48HR		m+3	8.04684e+06	7.6778e+06	5.30036e+06	0.0268057	0.0796257	-1.28322e-05
	Aspartate				48HR		m+4	1.45033e+07	1.51392e+07	1.04513e+07	0.0528559	0.0796257	1.7272e-07
Ap_13C-Lact+GAA-I1_LT	Aspartate			holidic medium -Ile	48HR	[AP] + 13C-Lactate + holidic medium -Ile (48Hours)	m+0	6.15975e+07	6.52272e+07	1.67125e+08	1	0	6.98127e-05
	Aspartate				48HR		m+1	3.05456e+06	0	0	0	0	0.000221569
	Aspartate				48HR		m+2	0	0	0	0	0	-0.00876203
	Aspartate				48HR		m+3	0	0	0	0	0	-0.000392943
	Aspartate				48HR		m+4	0	0	0	0	0	-3.16964e-05
Ap_13C-Lact+GAA-I2_LT	Aspartate				48HR		m+0	2.40911e+08	2.54544e+08	1.70026e+08	0.897264	0.0878841	0.00201156
	Aspartate				48HR		m+1	782374	0	0	0	0.0878841	-0.0409067
	Aspartate				48HR		m+2	6.7891e+06	4.34285e+06	2.90087e+06	0.0153085	0.0878841	0.000826192
	Aspartate				48HR		m+3	8.58004e+06	8.16796e+06	5.4559e+06	0.0287919	0.0878841	-1.25172e-05
	Aspartate				48HR		m+4	1.59316e+07	1.66344e+07	1.11112e+07	0.058636	0.0878841	1.68678e-07
Ap_13C-Lact+GAA-I3_LT	Aspartate				48HR		m+0	8.66291e+07	9.1728e+07	3.66201e+08	1	0	0.000130579
	Aspartate				48HR		m+1	4.18392e+06	0	0	0	0	-0.00100761
	Aspartate				48HR		m+2	0	0	0	0	0	-0.00877227
	Aspartate				48HR		m+3	0	0	0	0	0	-0.000393403
	Aspartate				48HR		m+4	0	0	0	0	0	-3.17334e-05
Ap+Lp_12C_GAA-I1_LT	Aspartate	AP+LP	C12_Glucose	holidic medium -Ile	48HR	[AP+LP] + C12-holidic medium -Ile (48Hours)	m+0	4.60217e+07	4.87243e+07	5.39634e+07	1	0	0.000254486
	Aspartate				48HR		m+1	2.10192e+06	0	0	0	0	-0.00351398
	Aspartate				48HR		m+2	0	0	0	0	0	-0.00879315
	Aspartate				48HR		m+3	0	0	0	0	0	-0.000394339
	Aspartate				48HR		m+4	0	0	0	0	0	-3.18089e-05
Ap+Lp_12C_GAA-I2_LT	Aspartate				48HR		m+0	6.54174e+07	6.92546e+07	8.8943e+07	1	0	0.000313868
	Aspartate				48HR		m+1	2.90579e+06	0	0	0	0	-0.00471514
	Aspartate				48HR		m+2	0	0	0	0	0	-0.00880316
	Aspartate				48HR		m+3	0	0	0	0	0	-0.000394788
	Aspartate				48HR		m+4	0	0	0	0	0	-3.18451e-05
Ap+Lp_12C_GAA-I3_LT	Aspartate				48HR		m+0	56249503	5.95551e+07	8.96809e+07	1	0	0.00021451
	Aspartate				48HR		m+1	2.6166e+06	0	0	0	0	-0.00270536
	Aspartate				48HR		m+2	0	0	0	0	0	-0.00878642
	Aspartate				48HR		m+3	0	0	0	0	0	-0.000394037
	Aspartate				48HR		m+4	0	0	0	0	0	-3.17846e-05
Ap+Lp_13C_GAA1_LT	Aspartate		13C_Glucose	holidic medium	48HR	[AP+LP] + 13C-holidic medium (48Hours)	m+0	5.98486e+07	6.33666e+07	6.56615e+07	1	0	0.000200494
	Aspartate				48HR		m+1	2.80178e+06	0	0	0	0	-0.00242183
	Aspartate				48HR		m+2	0	0	0	0	0	-0.00878405
	Aspartate				48HR		m+3	0	0	0	0	0	-0.000393931
	Aspartate				48HR		m+4	0	0	0	0	0	-3.1776e-05
Ap+Lp_13C_GAA2_LT	Aspartate				48HR		m+0	9.54109e+07	1.01036e+08	5.30957e+07	0.878775	0.100695	0
	Aspartate				48HR		m+1	5.11298e+06	389311	204587	0.00338607	0.100695	-3.24397e-17
	Aspartate				48HR		m+2	2.72757e+06	1.794e+06	942766	0.0156035	0.100695	2.43297e-17
	Aspartate				48HR		m+3	4.79673e+06	4.68572e+06	2.46239e+06	0.0407545	0.100695	-2.43297e-17
	Aspartate				48HR		m+4	6.7893e+06	7.06876e+06	3.71471e+06	0.0614812	0.100695	-8.10992e-18
Ap+Lp_13C_GAA3_LT	Aspartate				48HR		m+0	1.79351e+07	1.89835e+07	1.40265e+07	1	0	0.000497392
	Aspartate				48HR		m+1	727539	0	0	0	0	-0.00842743
	Aspartate				48HR		m+2	0	0	0	0	0	-0.00883409
	Aspartate				48HR		m+3	0	0	0	0	0	-0.000396175
	Aspartate				48HR		m+4	0	0	0	0	0	-3.1957e-05
Ap+Lp_13C_GAA-H1_LT	Aspartate			holidic medium -His	48HR	[AP+LP] + 13C-holidic medium -His (48Hours)	m+0	1.37523e+07	1.45271e+07	1.03765e+07	1	0	0.00251483
	Aspartate				48HR		m+1	0	0	0	0	0	-0.0492359
	Aspartate				48HR		m+2	0	0	0	0	0	-0.00917407
	Aspartate				48HR		m+3	0	0	0	0	0	-0.000411422
	Aspartate				48HR		m+4	0	0	0	0	0	-3.31869e-05
Ap+Lp_13C_GAA-H2_LT	Aspartate				48HR		m+0	7.47966e+07	7.92035e+07	4.24452e+07	0.860609	0.112837	0
	Aspartate				48HR		m+1	4.31007e+06	615326	329753	0.006686	0.112837	-3.03983e-17
	Aspartate				48HR		m+2	2.59205e+06	1.85729e+06	995324	0.020181	0.112837	2.53319e-17
	Aspartate				48HR		m+3	4.31047e+06	4.21486e+06	2.25874e+06	0.0457978	0.112837	-2.02655e-17
	Aspartate				48HR		m+4	5.90276e+06	6.14099e+06	3.29096e+06	0.0667268	0.112837	1.01328e-17
Ap+Lp_13C_GAA-H3_LT	Aspartate				48HR		m+0	4.34593e+07	4.60176e+07	5.80859e+07	1	0	0.000125996
	Aspartate				48HR		m+1	2.10319e+06	0	0	0	0	-0.000914892
	Aspartate				48HR		m+2	0	0	0	0	0	-0.0087715
	Aspartate				48HR		m+3	0	0	0	0	0	-0.000393368
	Aspartate				48HR		m+4	0	0	0	0	0	-3.17306e-05
Ap+Lp_13C_GAA-I1_LT	Aspartate			holidic medium -Ile	48HR	[AP+LP] + 13C-holidic medium -Ile (48Hours)	m+0	2.28772e+07	2.4219e+07	2.51976e+07	1	0	0.000316201
	Aspartate				48HR		m+1	1.01506e+06	0	0	0	0	-0.00476234
	Aspartate				48HR		m+2	0	0	0	0	0	-0.00880355
	Aspartate				48HR		m+3	0	0	0	0	0	-0.000394805
	Aspartate				48HR		m+4	0	0	0	0	0	-3.18466e-05
Ap+Lp_13C_GAA-I2_LT	Aspartate				48HR		m+0	1.42622e+08	1.51005e+08	1.82126e+08	0.736579	0.191525	0
	Aspartate				48HR		m+1	1.02249e+07	3.03975e+06	3.66621e+06	0.0148274	0.191525	0
	Aspartate				48HR		m+2	1.71814e+07	1.61114e+07	1.94318e+07	0.0785887	0.191525	0
	Aspartate				48HR		m+3	1.78465e+07	1.76154e+07	2.12457e+07	0.0859249	0.191525	1.82056e-17
	Aspartate				48HR		m+4	1.6748e+07	1.72372e+07	2.07896e+07	0.08408	0.191525	9.10281e-18
Ap+Lp_13C_GAA-I3_LT	Aspartate				48HR		m+0	5.12555e+07	5.42731e+07	9.25518e+07	1	0	0.000117503
	Aspartate				48HR		m+1	2.48972e+06	0	0	0	0	-0.000743106
	Aspartate				48HR		m+2	0	0	0	0	0	-0.00877007
	Aspartate				48HR		m+3	0	0	0	0	0	-0.000393304
	Aspartate				48HR		m+4	0	0	0	0	0	-3.17254e-05

## Sheet: Glutamate
Sample	Metabolite	Type	Labelled Substrate	Media	Time	Group	isotopologue	AUC	Corrected AUC	Normalized AUC	isotopologue_fraction	Mean Percent Enrichment	residuum
13C_M_GAA1	Glutamate	BLANK	13C_Glucose	holidic medium	0HR	[BLANK] + 13C-holidic medium (0 Hours)	m+0	399556415	4.27649e+08	4.27649e+08	1	0	0.000348378
	Glutamate				0HR		m+1	2.18879e+07	0	0	0	0	-0.00527922
	Glutamate				0HR		m+2	2.62014e+06	0	0	0	0	-0.00299971
	Glutamate				0HR		m+3	0	0	0	0	0	-0.000484278
	Glutamate				0HR		m+4	0	0	0	0	0	-3.56489e-05
	Glutamate				0HR		m+5	0	0	0	0	0	-1.58048e-06
13C_M_GAA2	Glutamate				0HR		m+0	4.02082e+08	4.29e+08	4.29e+08	1	0	0.003476
	Glutamate				0HR		m+1	1.05794e+06	0	0	0	0	-0.0570378
	Glutamate				0HR		m+2	2.64197e+06	0	0	0	0	-0.00311137
	Glutamate				0HR		m+3	0	0	0	0	0	-0.000507697
	Glutamate				0HR		m+4	0	0	0	0	0	-3.73728e-05
	Glutamate				0HR		m+5	0	0	0	0	0	-1.65691e-06
13C_M_GAA3	Glutamate				0HR		m+0	4.39887e+08	4.69327e+08	4.69327e+08	1	0	0.00349985
	Glutamate				0HR		m+1	1.0368e+06	0	0	0	0	-0.0573523
	Glutamate				0HR		m+2	2.67017e+06	0	0	0	0	-0.00360999
	Glutamate				0HR		m+3	0	0	0	0	0	-0.000508077
	Glutamate				0HR		m+4	0	0	0	0	0	-3.74008e-05
	Glutamate				0HR		m+5	0	0	0	0	0	-1.65815e-06
13C_M_GAA-H1	Glutamate			holidic medium -His	0HR	[BLANK] + 13C-holidic medium -His (0 Hours)	m+0	4.16555e+08	4.44404e+08	4.44404e+08	1	0	0.00356923
	Glutamate				0HR		m+1	545149	0	0	0	0	-0.0584624
	Glutamate				0HR		m+2	2.43002e+06	0	0	0	0	-0.00384878
	Glutamate				0HR		m+3	0	0	0	0	0	-0.000508691
	Glutamate				0HR		m+4	0	0	0	0	0	-3.7446e-05
	Glutamate				0HR		m+5	0	0	0	0	0	-1.66016e-06
13C_M_GAA-H2	Glutamate				0HR		m+0	399899995	4.26663e+08	4.26663e+08	1	0	0.00350048
	Glutamate				0HR		m+1	902277	0	0	0	0	-0.0574329
	Glutamate				0HR		m+2	2.60237e+06	0	0	0	0	-0.00317513
	Glutamate				0HR		m+3	0	0	0	0	0	-0.000507906
	Glutamate				0HR		m+4	0	0	0	0	0	-3.73882e-05
	Glutamate				0HR		m+5	0	0	0	0	0	-1.65759e-06
13C_M_GAA-H3	Glutamate				0HR		m+0	3.98566e+08	4.25249e+08	4.25249e+08	1	0	0.00347757
	Glutamate				0HR		m+1	1.07149e+06	0	0	0	0	-0.0570003
	Glutamate				0HR		m+2	2.46085e+06	0	0	0	0	-0.0035054
	Glutamate				0HR		m+3	0	0	0	0	0	-0.000507868
	Glutamate				0HR		m+4	0	0	0	0	0	-3.73854e-05
	Glutamate				0HR		m+5	0	0	0	0	0	-1.65747e-06
13C_M_GAA-I1	Glutamate			holidic medium -Ile	0HR	[BLANK] + 13C-holidic medium -Ile (0 Hours)	m+0	3.85687e+08	4.1152e+08	4.1152e+08	1	0	0.00344762
	Glutamate				0HR		m+1	1.21668e+06	0	0	0	0	-0.0565114
	Glutamate				0HR		m+2	2.39749e+06	0	0	0	0	-0.00346241
	Glutamate				0HR		m+3	0	0	0	0	0	-0.000507627
	Glutamate				0HR		m+4	0	0	0	0	0	-3.73676e-05
	Glutamate				0HR		m+5	0	0	0	0	0	-1.65668e-06
13C_M_GAA-I2	Glutamate				0HR		m+0	3.894e+08	4.15476e+08	4.15476e+08	1	0	0.00346003
	Glutamate				0HR		m+1	1.11881e+06	0	0	0	0	-0.0567823
	Glutamate				0HR		m+2	2.57991e+06	0	0	0	0	-0.00305651
	Glutamate				0HR		m+3	0	0	0	0	0	-0.000507556
	Glutamate				0HR		m+4	0	0	0	0	0	-3.73624e-05
	Glutamate				0HR		m+5	0	0	0	0	0	-1.65645e-06
13C_M_GAA-I3	Glutamate				0HR		m+0	3.93561e+08	4.19916e+08	4.19916e+08	1	0	0.00346057
	Glutamate				0HR		m+1	1.14534e+06	0	0	0	0	-0.0567559
	Glutamate				0HR		m+2	2.52058e+06	0	0	0	0	-0.00327583
	Glutamate				0HR		m+3	0	0	0	0	0	-0.000507648
	Glutamate				0HR		m+4	0	0	0	0	0	-3.73692e-05
	Glutamate				0HR		m+5	0	0	0	0	0	-1.65675e-06
13C-Lact_M_GAA1	Glutamate	BLANK	13C_Lactate	holidic medium	0HR	[BLANK] + 13C-Lactate +holidic medium (0 Hours)	m+0	3.18802e+08	3.40146e+08	3.40146e+08	1	0	0.00347528
	Glutamate				0HR		m+1	838055	0	0	0	0	-0.0570366
	Glutamate				0HR		m+2	2.11594e+06	0	0	0	0	-0.00304537
	Glutamate				0HR		m+3	0	0	0	0	0	-0.000507665
	Glutamate				0HR		m+4	0	0	0	0	0	-3.73705e-05
	Glutamate				0HR		m+5	0	0	0	0	0	-1.65681e-06
13C-Lact_M_GAA2	Glutamate				0HR		m+0	3.26363e+08	3.48211e+08	3.48211e+08	1	0	0.00348196
	Glutamate				0HR		m+1	829398	0	0	0	0	-0.0571329
	Glutamate				0HR		m+2	2.1371e+06	0	0	0	0	-0.00313396
	Glutamate				0HR		m+3	0	0	0	0	0	-0.000507751
	Glutamate				0HR		m+4	0	0	0	0	0	-3.73768e-05
	Glutamate				0HR		m+5	0	0	0	0	0	-1.65709e-06
13C-Lact_M_GAA3	Glutamate				0HR		m+0	330661395	3.52795e+08	3.52795e+08	1	0	0.00348812
	Glutamate				0HR		m+1	817973	0	0	0	0	-0.0572116
	Glutamate				0HR		m+2	2.11735e+06	0	0	0	0	-0.00327814
	Glutamate				0HR		m+3	0	0	0	0	0	-0.000507855
	Glutamate				0HR		m+4	0	0	0	0	0	-3.73845e-05
	Glutamate				0HR		m+5	0	0	0	0	0	-1.65743e-06
13C-Lact_M_GAA-H1	Glutamate			holidic medium -His	0HR	[BLANK] + 13C-Lactate +holidic medium -His (0 Hours)	m+0	3.31222e+08	3.53403e+08	3.53403e+08	1	0	0.00345735
	Glutamate				0HR		m+1	953432	0	0	0	0	-0.0567667
	Glutamate				0HR		m+2	2.25373e+06	0	0	0	0	-0.00287875
	Glutamate				0HR		m+3	0	0	0	0	0	-0.000507464
	Glutamate				0HR		m+4	0	0	0	0	0	-3.73557e-05
	Glutamate				0HR		m+5	0	0	0	0	0	-1.65615e-06
13C-Lact_M_GAA-H2	Glutamate				0HR		m+0	3.35031e+08	3.57466e+08	3.57466e+08	1	0	0.00346137
	Glutamate				0HR		m+1	968770	0	0	0	0	-0.0567737
	Glutamate				0HR		m+2	2.15545e+06	0	0	0	0	-0.00324701
	Glutamate				0HR		m+3	0	0	0	0	0	-0.000507643
	Glutamate				0HR		m+4	0	0	0	0	0	-3.73688e-05
	Glutamate				0HR		m+5	0	0	0	0	0	-1.65673e-06
13C-Lact_M_GAA-H3	Glutamate				0HR		m+0	3.29513e+08	3.51579e+08	3.51579e+08	1	0	0.00346004
	Glutamate				0HR		m+1	966401	0	0	0	0	-0.0567361
	Glutamate				0HR		m+2	2.08777e+06	0	0	0	0	-0.00334396
	Glutamate				0HR		m+3	0	0	0	0	0	-0.000507672
	Glutamate				0HR		m+4	0	0	0	0	0	-3.7371e-05
	Glutamate				0HR		m+5	0	0	0	0	0	-1.65683e-06
13C-Lact_M_GAA-I1	Glutamate			holidic medium -Ile	0HR	[BLANK] + 13C-Lactate +holidic medium -Ile (0 Hours)	m+0	3.33471e+08	3.55798e+08	3.55798e+08	1	0	0.00347165
	Glutamate				0HR		m+1	930373	0	0	0	0	-0.0568963
	Glutamate				0HR		m+2	2.04637e+06	0	0	0	0	-0.00354261
	Glutamate				0HR		m+3	0	0	0	0	0	-0.000507839
	Glutamate				0HR		m+4	0	0	0	0	0	-3.73832e-05
	Glutamate				0HR		m+5	0	0	0	0	0	-1.65737e-06
13C-Lact_M_GAA-I2	Glutamate				0HR		m+0	3.30473e+08	3.52596e+08	3.52596e+08	1	0	0.00348001
	Glutamate				0HR		m+1	837697	0	0	0	0	-0.0571295
	Glutamate				0HR		m+2	2.22372e+06	0	0	0	0	-0.00295444
	Glutamate				0HR		m+3	0	0	0	0	0	-0.000507664
	Glutamate				0HR		m+4	0	0	0	0	0	-3.73704e-05
	Glutamate				0HR		m+5	0	0	0	0	0	-1.6568e-06
13C-Lact_M_GAA-I3	Glutamate				0HR		m+0	3.41258e+08	3.6411e+08	3.6411e+08	1	0	0.00346022
	Glutamate				0HR		m+1	988990	0	0	0	0	-0.0567638
	Glutamate				0HR		m+2	2.21487e+06	0	0	0	0	-0.00319061
	Glutamate				0HR		m+3	0	0	0	0	0	-0.000507611
	Glutamate				0HR		m+4	0	0	0	0	0	-3.73665e-05
	Glutamate				0HR		m+5	0	0	0	0	0	-1.65663e-06
Ap_13C_GAA1	Glutamate	AP	13C_Glucose	holidic medium	24HR	[AP] + 13C-holidic medium (24Hours)	m+0	3.64468e+08	3.8886e+08	1.9256e+09	1	0	0.00350019
	Glutamate				24HR		m+1	842295	0	0	0	0	-0.0573893
	Glutamate				24HR		m+2	2.28378e+06	0	0	0	0	-0.00341517
	Glutamate				24HR		m+3	0	0	0	0	0	-0.000508001
	Glutamate				24HR		m+4	0	0	0	0	0	-3.73952e-05
	Glutamate				24HR		m+5	0	0	0	0	0	-1.6579e-06
Ap_13C_GAA2	Glutamate				24HR		m+0	3.91206e+08	4.17404e+08	8.2047e+08	1	0	0.00345816
	Glutamate				24HR		m+1	1.14486e+06	0	0	0	0	-0.056733
	Glutamate				24HR		m+2	2.54693e+06	0	0	0	0	-0.00317053
	Glutamate				24HR		m+3	0	0	0	0	0	-0.000507588
	Glutamate				24HR		m+4	0	0	0	0	0	-3.73648e-05
	Glutamate				24HR		m+5	0	0	0	0	0	-1.65656e-06
Ap_13C_GAA3	Glutamate				24HR		m+0	3.78272e+08	4.03604e+08	1.67626e+09	1	0	0.00345681
	Glutamate				24HR		m+1	1.13641e+06	0	0	0	0	-0.0566671
	Glutamate				24HR		m+2	2.35976e+06	0	0	0	0	-0.00344087
	Glutamate				24HR		m+3	0	0	0	0	0	-0.000507687
	Glutamate				24HR		m+4	0	0	0	0	0	-3.73721e-05
	Glutamate				24HR		m+5	0	0	0	0	0	-1.65688e-06
Ap_13C_GAA-H1	Glutamate			holidic medium -His	24HR	[AP] + 13C-holidic medium -His (24Hours)	m+0	6.77396e+07	7.24858e+07	1.63729e+08	1	0	0.000567959
	Glutamate				24HR		m+1	3.52608e+06	0	0	0	0	-0.00790479
	Glutamate				24HR		m+2	0	0	0	0	0	-0.00925723
	Glutamate				24HR		m+3	0	0	0	0	0	-0.000488441
	Glutamate				24HR		m+4	0	0	0	0	0	-3.59553e-05
	Glutamate				24HR		m+5	0	0	0	0	0	-1.59407e-06
Ap_13C_GAA-H2	Glutamate				24HR		m+0	3.80154e+08	4.05607e+08	1.4406e+09	1	0	0.00347037
	Glutamate				24HR		m+1	1.05186e+06	0	0	0	0	-0.0569087
	Glutamate				24HR		m+2	2.41255e+06	0	0	0	0	-0.00333416
	Glutamate				24HR		m+3	0	0	0	0	0	-0.000507745
	Glutamate				24HR		m+4	0	0	0	0	0	-3.73764e-05
	Glutamate				24HR		m+5	0	0	0	0	0	-1.65707e-06
Ap_13C_GAA-H3	Glutamate				24HR		m+0	3.89609e+08	4.15701e+08	8.99522e+08	1	0	0.00345394
	Glutamate				24HR		m+1	1.17322e+06	0	0	0	0	-0.0566494
	Glutamate				24HR		m+2	2.50303e+06	0	0	0	0	-0.00325577
	Glutamate				24HR		m+3	0	0	0	0	0	-0.000507591
	Glutamate				24HR		m+4	0	0	0	0	0	-3.7365e-05
	Glutamate				24HR		m+5	0	0	0	0	0	-1.65656e-06
Ap_13C_GAA-I1	Glutamate			holidic medium -Ile	24HR	[AP] + 13C-holidic medium -Ile (24Hours)	m+0	3.84292e+08	4.10023e+08	1.8523e+09	1	0	0.00346792
	Glutamate				24HR		m+1	1.05696e+06	0	0	0	0	-0.056911
	Glutamate				24HR		m+2	2.54138e+06	0	0	0	0	-0.00306895
	Glutamate				24HR		m+3	0	0	0	0	0	-0.00050762
	Glutamate				24HR		m+4	0	0	0	0	0	-3.73671e-05
	Glutamate				24HR		m+5	0	0	0	0	0	-1.65666e-06
Ap_13C_GAA-I2	Glutamate				24HR		m+0	3.77918e+08	4.03211e+08	7.92571e+08	1	0	0.00349901
	Glutamate				24HR		m+1	897333	0	0	0	0	-0.0573352
	Glutamate				24HR		m+2	2.28657e+06	0	0	0	0	-0.00362952
	Glutamate				24HR		m+3	0	0	0	0	0	-0.000508078
	Glutamate				24HR		m+4	0	0	0	0	0	-3.74009e-05
	Glutamate				24HR		m+5	0	0	0	0	0	-1.65816e-06
Ap_13C_GAA-I3	Glutamate				24HR		m+0	371967469	3.96876e+08	1.74693e+09	1	0	0.00346078
	Glutamate				24HR		m+1	1.05995e+06	0	0	0	0	-0.0568038
	Glutamate				24HR		m+2	2.48517e+06	0	0	0	0	-0.00300112
	Glutamate				24HR		m+3	0	0	0	0	0	-0.000507539
	Glutamate				24HR		m+4	0	0	0	0	0	-3.73612e-05
	Glutamate				24HR		m+5	0	0	0	0	0	-1.6564e-06
Ap_13C-Lact+GAA1	Glutamate	AP	13C_Lactate	holidic medium	24HR	[AP] + 13C-Lactate +holidic medium (24Hours)	m+0	3.09341e+08	3.30053e+08	1.40477e+09	1	0	0.00346883
	Glutamate				24HR		m+1	836293	0	0	0	0	-0.0569512
	Glutamate				24HR		m+2	2.09449e+06	0	0	0	0	-0.00291241
	Glutamate				24HR		m+3	0	0	0	0	0	-0.000507564
	Glutamate				24HR		m+4	0	0	0	0	0	-3.7363e-05
	Glutamate				24HR		m+5	0	0	0	0	0	-1.65648e-06
Ap_13C-Lact+GAA2	Glutamate				24HR		m+0	3.20027e+08	3.42632e+08	1.98264e+09	1	0	6.27612e-05
	Glutamate				24HR		m+1	1.91517e+07	0	0	0	0	-0.000523292
	Glutamate				24HR		m+2	2.03641e+06	0	0	0	0	-0.00317109
	Glutamate				24HR		m+3	0	0	0	0	0	-0.000482213
	Glutamate				24HR		m+4	0	0	0	0	0	-3.54968e-05
	Glutamate				24HR		m+5	0	0	0	0	0	-1.57374e-06
Ap_13C-Lact+GAA3	Glutamate				24HR		m+0	3.1129e+08	3.3215e+08	4.79151e+08	0.99427	0.00301692	0.00338217
	Glutamate				24HR		m+1	911999	0	0	0	0.00301692	-0.0561738
	Glutamate				24HR		m+2	4.07674e+06	703699	1.01514e+06	0.00210648	0.00301692	0.00113568
	Glutamate				24HR		m+3	1.31518e+06	1.21061e+06	1.74639e+06	0.00362388	0.00301692	-1.25465e-05
	Glutamate				24HR		m+4	0	0	0	0	0.00301692	-0.000155862
	Glutamate				24HR		m+5	0	0	0	0	0.00301692	-3.26051e-05
Ap_13C-Lact+GAA-H1	Glutamate			holidic medium -His	24HR	[AP] + 13C-Lactate +holidic medium -His (24Hours)	m+0	3.17697e+08	3.38975e+08	1.96149e+09	1	0	0.00344875
	Glutamate				24HR		m+1	975465	0	0	0	0	-0.0565815
	Glutamate				24HR		m+2	2.07659e+06	0	0	0	0	-0.0031444
	Glutamate				24HR		m+3	0	0	0	0	0	-0.000507507
	Glutamate				24HR		m+4	0	0	0	0	0	-3.73588e-05
	Glutamate				24HR		m+5	0	0	0	0	0	-1.65629e-06
Ap_13C-Lact+GAA-H2	Glutamate				24HR		m+0	3.18365e+08	3.39685e+08	1.82227e+09	1	0	0.00345828
	Glutamate				24HR		m+1	929482	0	0	0	0	-0.0567389
	Glutamate				24HR		m+2	2.08039e+06	0	0	0	0	-0.00314655
	Glutamate				24HR		m+3	0	0	0	0	0	-0.000507579
	Glutamate				24HR		m+4	0	0	0	0	0	-3.73641e-05
	Glutamate				24HR		m+5	0	0	0	0	0	-1.65653e-06
Ap_13C-Lact+GAA-H3	Glutamate				24HR		m+0	3.11939e+08	3.33976e+08	5.93095e+08	0.989642	0.00360502	-4.87121e-09
	Glutamate				24HR		m+1	2.05908e+07	1.85604e+06	3.29606e+06	0.00549983	0.00360502	-2.99291e-08
	Glutamate				24HR		m+2	3.80046e+06	691658	1.22829e+06	0.00204953	0.00360502	9.87338e-07
	Glutamate				24HR		m+3	1.09075e+06	947870	1.68329e+06	0.00280874	0.00360502	3.79284e-06
	Glutamate				24HR		m+4	0	0	0	0	0.00360502	-0.000128171
	Glutamate				24HR		m+5	0	0	0	0	0.00360502	-2.46685e-05
Ap_13C-Lact+GAA-I1	Glutamate			holidic medium -Ile	24HR	[AP] + 13C-Lactate +holidic medium -Ile (24Hours)	m+0	3.17569e+08	3.39972e+08	2.57479e+09	1	0	0.000139289
	Glutamate				24HR		m+1	1.85351e+07	0	0	0	0	-0.00190635
	Glutamate				24HR		m+2	2.26486e+06	0	0	0	0	-0.00245106
	Glutamate				24HR		m+3	0	0	0	0	0	-0.000482494
	Glutamate				24HR		m+4	0	0	0	0	0	-3.55176e-05
	Glutamate				24HR		m+5	0	0	0	0	0	-1.57466e-06
Ap_13C-Lact+GAA-I2	Glutamate				24HR		m+0	3.1498e+08	3.37237e+08	8.95243e+08	0.993215	0.00235374	-3.70966e-09
	Glutamate				24HR		m+1	2.02427e+07	1.29445e+06	3.4363e+06	0.00381235	0.00235374	-2.27548e-08
	Glutamate				24HR		m+2	3.4551e+06	326952	867941	0.000962924	0.00235374	7.51899e-07
	Glutamate				24HR		m+3	825341	682532	1.81188e+06	0.00201016	0.00235374	2.88125e-06
	Glutamate				24HR		m+4	0	0	0	0	0.00235374	-9.76066e-05
	Glutamate				24HR		m+5	0	0	0	0	0.00235374	-1.7946e-05
Ap_13C-Lact+GAA-I3	Glutamate				24HR		m+0	3.14461e+08	3.35526e+08	2.92874e+09	1	0	0.00343354
	Glutamate				24HR		m+1	939952	0	0	0	0	-0.0565796
	Glutamate				24HR		m+2	2.54678e+06	0	0	0	0	-0.00159455
	Glutamate				24HR		m+3	0	0	0	0	0	-0.000506769
	Glutamate				24HR		m+4	0	0	0	0	0	-3.73045e-05
	Glutamate				24HR		m+5	0	0	0	0	0	-1.65388e-06
Ap+Lp_12C_GAA-I1	Glutamate	AP+LP	C12_Glucose	holidic medium -Ile	24HR	[AP+LP] + C12-holidic medium -Ile (24Hours)	m+0	4.06016e+08	4.33191e+08	1.58222e+09	1	0	0.00349295
	Glutamate				24HR		m+1	1.01262e+06	0	0	0	0	-0.0572166
	Glutamate				24HR		m+2	2.41014e+06	0	0	0	0	-0.00374296
	Glutamate				24HR		m+3	0	0	0	0	0	-0.000508079
	Glutamate				24HR		m+4	0	0	0	0	0	-3.74009e-05
	Glutamate				24HR		m+5	0	0	0	0	0	-1.65816e-06
Ap+Lp_12C_GAA-I2	Glutamate				24HR		m+0	3.89815e+08	4.15915e+08	1.28261e+09	1	0	0.00347072
	Glutamate				24HR		m+1	1.09029e+06	0	0	0	0	-0.0568869
	Glutamate				24HR		m+2	2.40692e+06	0	0	0	0	-0.00350484
	Glutamate				24HR		m+3	0	0	0	0	0	-0.000507816
	Glutamate				24HR		m+4	0	0	0	0	0	-3.73816e-05
	Glutamate				24HR		m+5	0	0	0	0	0	-1.6573e-06
Ap+Lp_12C_GAA-I3	Glutamate				24HR		m+0	4.06313e+08	4.33513e+08	1.15082e+09	1	0	0.00348171
	Glutamate				24HR		m+1	1.07416e+06	0	0	0	0	-0.0570526
	Glutamate				24HR		m+2	2.46755e+06	0	0	0	0	-0.00360624
	Glutamate				24HR		m+3	0	0	0	0	0	-0.000507939
	Glutamate				24HR		m+4	0	0	0	0	0	-3.73907e-05
	Glutamate				24HR		m+5	0	0	0	0	0	-1.6577e-06
Ap+Lp_13C_GAA1	Glutamate		13C_Glucose	holidic medium	24HR	[AP+LP] + 13C-holidic medium (24Hours)	m+0	3.9061e+08	4.16754e+08	1.20578e+09	1	0	0.00349273
	Glutamate				24HR		m+1	950258	0	0	0	0	-0.0572631
	Glutamate				24HR		m+2	2.44066e+06	0	0	0	0	-0.00343247
	Glutamate				24HR		m+3	0	0	0	0	0	-0.000507952
	Glutamate				24HR		m+4	0	0	0	0	0	-3.73916e-05
	Glutamate				24HR		m+5	0	0	0	0	0	-1.65774e-06
Ap+Lp_13C_GAA2	Glutamate				24HR		m+0	3.63458e+08	3.87788e+08	3.5037e+08	0.993885	0.0045775	0.00344947
	Glutamate				24HR		m+1	648936	0	0	0	0.0045775	-0.0572817
	Glutamate				24HR		m+2	3.97303e+06	0	0	0	0.0045775	0.0010967
	Glutamate				24HR		m+3	1.41542e+06	1.30168e+06	1.17608e+06	0.00333615	0.0045775	-1.57037e-05
	Glutamate				24HR		m+4	452554	396731	358450	0.00101681	0.0045775	1.99284e-07
	Glutamate				24HR		m+5	662158	687629	621279	0.00176237	0.0045775	-2.25206e-09
Ap+Lp_13C_GAA3	Glutamate				24HR		m+0	3.81906e+08	4.07503e+08	4.2057e+08	0.993433	0.00404454	0.00336414
	Glutamate				24HR		m+1	1.20289e+06	0	0	0	0.00404454	-0.0558742
	Glutamate				24HR		m+2	4.67719e+06	520117	536794	0.00126797	0.00404454	0.00112842
	Glutamate				24HR		m+3	1.5849e+06	1.44005e+06	1.48622e+06	0.00351063	0.00404454	-1.65977e-05
	Glutamate				24HR		m+4	744916	733727	757254	0.00178872	0.00404454	1.29607e-06
	Glutamate				24HR		m+5	0	0	0	0	0.00404454	-6.21706e-05
Ap+Lp_13C_GAA-H1	Glutamate			holidic medium -His	24HR	[AP+LP] + 13C-holidic medium -His (24Hours)	m+0	1.38977e+08	1.48798e+08	2.08804e+08	0.998003	0.000798791	3.47628e-05
	Glutamate				24HR		m+1	8.31454e+06	0	0	0	0.000798791	-0.000576171
	Glutamate				24HR		m+2	1.63797e+06	297741	417811	0.00199698	0.000798791	3.35941e-05
	Glutamate				24HR		m+3	0	0	0	0	0.000798791	-0.000552628
	Glutamate				24HR		m+4	0	0	0	0	0.000798791	-5.17652e-05
	Glutamate				24HR		m+5	0	0	0	0	0.000798791	-2.16441e-06
Ap+Lp_13C_GAA-H2	Glutamate				24HR		m+0	3.59537e+08	3.83621e+08	3.83621e+08	0.995158	0.0028677	0.00340992
	Glutamate				24HR		m+1	899012	0	0	0	0.0028677	-0.0566346
	Glutamate				24HR		m+2	4.2397e+06	311608	311608	0.00080835	0.0028677	0.00114378
	Glutamate				24HR		m+3	1.43138e+06	1.31625e+06	1.31625e+06	0.00341451	0.0028677	-1.6999e-05
	Glutamate				24HR		m+4	275081	238836	238836	0.00061957	0.0028677	9.38325e-07
	Glutamate				24HR		m+5	0	0	0	0	0.0028677	-4.11268e-05
Ap+Lp_13C_GAA-H3	Glutamate				24HR		m+0	3.84472e+08	4.10182e+08	1.01074e+09	1	0	0.00355404
	Glutamate				24HR		m+1	548212	0	0	0	0	-0.0583058
	Glutamate				24HR		m+2	2.46997e+06	0	0	0	0	-0.00326011
	Glutamate				24HR		m+3	0	0	0	0	0	-0.000508341
	Glutamate				24HR		m+4	0	0	0	0	0	-3.74202e-05
	Glutamate				24HR		m+5	0	0	0	0	0	-1.65901e-06
Ap+Lp_13C_GAA-I1	Glutamate			holidic medium -Ile	24HR	[AP+LP] + 13C-holidic medium -Ile (24Hours)	m+0	3.83705e+08	4.09395e+08	8.20384e+08	1	0	0.00347073
	Glutamate				24HR		m+1	1.02753e+06	0	0	0	0	-0.0569791
	Glutamate				24HR		m+2	2.5895e+06	0	0	0	0	-0.00293445
	Glutamate				24HR		m+3	0	0	0	0	0	-0.000507587
	Glutamate				24HR		m+4	0	0	0	0	0	-3.73647e-05
	Glutamate				24HR		m+5	0	0	0	0	0	-1.65655e-06
Ap+Lp_13C_GAA-I2	Glutamate				24HR		m+0	3.72604e+08	3.98848e+08	5.72163e+08	1	0	0.000239314
	Glutamate				24HR		m+1	2.11302e+07	0	0	0	0	-0.00346214
	Glutamate				24HR		m+2	2.41335e+06	0	0	0	0	-0.0030714
	Glutamate				24HR		m+3	0	0	0	0	0	-0.000483492
	Glutamate				24HR		m+4	0	0	0	0	0	-3.5591e-05
	Glutamate				24HR		m+5	0	0	0	0	0	-1.57792e-06
Ap+Lp_13C_GAA-I3	Glutamate				24HR		m+0	3.74744e+08	3.9983e+08	1.49212e+09	1	0	0.00348404
	Glutamate				24HR		m+1	984168	0	0	0	0	-0.0570761
	Glutamate				24HR		m+2	2.24067e+06	0	0	0	0	-0.00369965
	Glutamate				24HR		m+3	0	0	0	0	0	-0.000507994
	Glutamate				24HR		m+4	0	0	0	0	0	-3.73947e-05
	Glutamate				24HR		m+5	0	0	0	0	0	-1.65788e-06
Ap_13C_GAA1_LT	Glutamate	AP	13C_Glucose	holidic medium	48HR	[AP] + 13C-holidic medium (48Hours)	m+0	405339284	4.32483e+08	1.39206e+09	1	0	0.0034577
	Glutamate				48HR		m+1	1.15034e+06	0	0	0	0	-0.0567996
	Glutamate				48HR		m+2	2.82671e+06	0	0	0	0	-0.00271062
	Glutamate				48HR		m+3	0	0	0	0	0	-0.000507399
	Glutamate				48HR		m+4	0	0	0	0	0	-3.73509e-05
	Glutamate				48HR		m+5	0	0	0	0	0	-1.65594e-06
Ap_13C_GAA2_LT	Glutamate				48HR		m+0	4.20851e+08	4.49038e+08	9.79892e+08	1	0	0.00344863
	Glutamate				48HR		m+1	1.25537e+06	0	0	0	0	-0.0566487
	Glutamate				48HR		m+2	2.93299e+06	0	0	0	0	-0.00271478
	Glutamate				48HR		m+3	0	0	0	0	0	-0.000507333
	Glutamate				48HR		m+4	0	0	0	0	0	-3.7346e-05
	Glutamate				48HR		m+5	0	0	0	0	0	-1.65572e-06
Ap_13C_GAA3_LT	Glutamate				48HR		m+0	3.96281e+08	4.22822e+08	9.22683e+08	1	0	0.00344858
	Glutamate				48HR		m+1	1.18599e+06	0	0	0	0	-0.0566409
	Glutamate				48HR		m+2	2.74417e+06	0	0	0	0	-0.00275882
	Glutamate				48HR		m+3	0	0	0	0	0	-0.00050735
	Glutamate				48HR		m+4	0	0	0	0	0	-3.73473e-05
	Glutamate				48HR		m+5	0	0	0	0	0	-1.65578e-06
Ap_13C_GAA-H1_LT	Glutamate			holidic medium -His	48HR	[AP] + 13C-holidic medium -His (48Hours)	m+0	4.23769e+08	4.52148e+08	1.34599e+09	1	0	0.00345547
	Glutamate				48HR		m+1	1.24577e+06	0	0	0	0	-0.0567113
	Glutamate				48HR		m+2	2.81929e+06	0	0	0	0	-0.00302897
	Glutamate				48HR		m+3	0	0	0	0	0	-0.000507511
	Glutamate				48HR		m+4	0	0	0	0	0	-3.73591e-05
	Glutamate				48HR		m+5	0	0	0	0	0	-1.6563e-06
Ap_13C_GAA-H2_LT	Glutamate				48HR		m+0	4.16552e+08	4.45889e+08	9.81336e+08	1	0	0.000242712
	Glutamate				48HR		m+1	2.3555e+07	0	0	0	0	-0.00361255
	Glutamate				48HR		m+2	2.95598e+06	0	0	0	0	-0.00248777
	Glutamate				48HR		m+3	0	0	0	0	0	-0.000483282
	Glutamate				48HR		m+4	0	0	0	0	0	-3.55756e-05
	Glutamate				48HR		m+5	0	0	0	0	0	-1.57723e-06
Ap_13C_GAA-H3_LT	Glutamate				48HR		m+0	3.96027e+08	4.22537e+08	7.42684e+08	1	0	0.00348343
	Glutamate				48HR		m+1	972770	0	0	0	0	-0.0572049
	Glutamate				48HR		m+2	2.71115e+06	0	0	0	0	-0.00283838
	Glutamate				48HR		m+3	0	0	0	0	0	-0.000507643
	Glutamate				48HR		m+4	0	0	0	0	0	-3.73688e-05
	Glutamate				48HR		m+5	0	0	0	0	0	-1.65673e-06
Ap_13C_GAA-I1_LT	Glutamate			holidic medium -Ile	48HR	[AP] + 13C-holidic medium -Ile (48Hours)	m+0	4.13935e+08	4.41657e+08	9.93246e+08	1	0	0.00345252
	Glutamate				48HR		m+1	1.21833e+06	0	0	0	0	-0.056696
	Glutamate				48HR		m+2	2.84041e+06	0	0	0	0	-0.00282132
	Glutamate				48HR		m+3	0	0	0	0	0	-0.000507405
	Glutamate				48HR		m+4	0	0	0	0	0	-3.73513e-05
	Glutamate				48HR		m+5	0	0	0	0	0	-1.65596e-06
Ap_13C_GAA-I2_LT	Glutamate				48HR		m+0	3.9952e+08	4.26279e+08	7.44181e+08	1	0	0.00344858
	Glutamate				48HR		m+1	1.20238e+06	0	0	0	0	-0.0566279
	Glutamate				48HR		m+2	2.73423e+06	0	0	0	0	-0.00283923
	Glutamate				48HR		m+3	0	0	0	0	0	-0.000507383
	Glutamate				48HR		m+4	0	0	0	0	0	-3.73497e-05
	Glutamate				48HR		m+5	0	0	0	0	0	-1.65589e-06
Ap_13C_GAA-I3_LT	Glutamate				48HR		m+0	3.8406e+08	4.11124e+08	1.02781e+09	1	0	0.000205535
	Glutamate				48HR		m+1	2.19815e+07	0	0	0	0	-0.0029676
	Glutamate				48HR		m+2	2.65035e+06	0	0	0	0	-0.00267062
	Glutamate				48HR		m+3	0	0	0	0	0	-0.000483078
	Glutamate				48HR		m+4	0	0	0	0	0	-3.55606e-05
	Glutamate				48HR		m+5	0	0	0	0	0	-1.57656e-06
Ap_13C-Lact+GAA1_LT	Glutamate	AP	13C_Lactate	holidic medium	48HR	[AP] + 13C-Lactate + holidic medium (48Hours)	m+0	389439053	4.1554e+08	1.10882e+09	0.995997	0.00178777	0.00337676
	Glutamate				48HR		m+1	1.21903e+06	0	0	0	0.00178777	-0.0560839
	Glutamate				48HR		m+2	5.44174e+06	1.28106e+06	3.41838e+06	0.00307055	0.00178777	0.00113335
	Glutamate				48HR		m+3	604918	389087	1.03824e+06	0.000932593	0.00178777	-1.45629e-05
	Glutamate				48HR		m+4	0	0	0	0	0.00178777	-8.94953e-05
	Glutamate				48HR		m+5	0	0	0	0	0.00178777	-1.04055e-05
Ap_13C-Lact+GAA2_LT	Glutamate				48HR		m+0	3.97085e+08	4.23686e+08	1.6044e+09	1	0	0.00342758
	Glutamate				48HR		m+1	1.19089e+06	0	0	0	0	-0.0565465
	Glutamate				48HR		m+2	3.37883e+06	0	0	0	0	-0.00118837
	Glutamate				48HR		m+3	0	0	0	0	0	-0.000506561
	Glutamate				48HR		m+4	0	0	0	0	0	-3.72892e-05
	Glutamate				48HR		m+5	0	0	0	0	0	-1.6532e-06
Ap_13C-Lact+GAA3_LT	Glutamate				48HR		m+0	3.94423e+08	4.20839e+08	2.58939e+08	0.898498	0.0713523	0.00307164
	Glutamate				48HR		m+1	1.18035e+06	0	0	0	0.0713523	-0.0510161
	Glutamate				48HR		m+2	1.67498e+07	1.2973e+07	7.98222e+06	0.0276976	0.0713523	0.00103031
	Glutamate				48HR		m+3	1.12919e+07	1.09303e+07	6.72536e+06	0.0233364	0.0713523	-1.56095e-05
	Glutamate				48HR		m+4	1.02759e+07	9.82834e+06	6.04731e+06	0.0209837	0.0713523	2.10441e-07
	Glutamate				48HR		m+5	1.32003e+07	1.381e+07	8.49717e+06	0.0294845	0.0713523	-2.09847e-09
Ap_13C-Lact+GAA-H1_LT	Glutamate			holidic medium -His	48HR	[AP] + 13C-Lactate + holidic medium -His (48Hours)	m+0	3.93145e+08	4.19476e+08	1.42125e+09	1	0	0.00344016
	Glutamate				48HR		m+1	971682	0	0	0	0	-0.0570075
	Glutamate				48HR		m+2	3.96827e+06	0	0	0	0	0.000377944
	Glutamate				48HR		m+3	0	0	0	0	0	-0.000506023
	Glutamate				48HR		m+4	0	0	0	0	0	-3.72496e-05
	Glutamate				48HR		m+5	0	0	0	0	0	-1.65145e-06
Ap_13C-Lact+GAA-H2_LT	Glutamate				48HR		m+0	3.84997e+08	4.12213e+08	1.30239e+09	0.995521	0.00155945	-1.88047e-07
	Glutamate				48HR		m+1	2.37326e+07	480229	1.51729e+06	0.00115978	0.00155945	4.43831e-06
	Glutamate				48HR		m+2	5.07029e+06	1.37418e+06	4.34173e+06	0.00331873	0.00155945	2.41817e-05
	Glutamate				48HR		m+3	0	0	0	0	0.00155945	-0.000609354
	Glutamate				48HR		m+4	0	0	0	0	0.00155945	-6.29837e-05
	Glutamate				48HR		m+5	0	0	0	0	0.00155945	-2.59171e-06
Ap_13C-Lact+GAA-H3_LT	Glutamate				48HR		m+0	390967082	4.17148e+08	2.87978e+08	0.890477	0.0753984	0.00304858
	Glutamate				48HR		m+1	1.17476e+06	0	0	0	0.0753984	-0.0506331
	Glutamate				48HR		m+2	1.88281e+07	1.52019e+07	1.04946e+07	0.0324512	0.0753984	0.00102258
	Glutamate				48HR		m+3	1.23336e+07	1.19322e+07	8.23735e+06	0.0254713	0.0753984	-1.54921e-05
	Glutamate				48HR		m+4	1.09072e+07	1.04591e+07	7.22043e+06	0.0223268	0.0753984	2.08761e-07
	Glutamate				48HR		m+5	1.31287e+07	1.37134e+07	9.46704e+06	0.0292737	0.0753984	-2.24525e-09
Ap_13C-Lact+GAA-I1_LT	Glutamate			holidic medium -Ile	48HR	[AP] + 13C-Lactate + holidic medium -Ile (48Hours)	m+0	4.06764e+08	4.34011e+08	1.11202e+09	0.997115	0.00169926	0.00341849
	Glutamate				48HR		m+1	1.00372e+06	0	0	0	0.00169926	-0.056777
	Glutamate				48HR		m+2	4.52283e+06	68824	176340	0.000158119	0.00169926	0.00114754
	Glutamate				48HR		m+3	1.31691e+06	1.18683e+06	3.04089e+06	0.00272668	0.00169926	-1.39634e-05
	Glutamate				48HR		m+4	0	0	0	0	0.00169926	-0.000114241
	Glutamate				48HR		m+5	0	0	0	0	0.00169926	-2.45057e-05
Ap_13C-Lact+GAA-I2_LT	Glutamate				48HR		m+0	4.02816e+08	4.29791e+08	2.87085e+08	0.902651	0.0666282	0.00309349
	Glutamate				48HR		m+1	1.15886e+06	0	0	0	0.0666282	-0.0513791
	Glutamate				48HR		m+2	1.73865e+07	1.35344e+07	9.04046e+06	0.028425	0.0666282	0.00103765
	Glutamate				48HR		m+3	1.1931e+07	1.1609e+07	7.75441e+06	0.0243814	0.0666282	-1.57205e-05
	Glutamate				48HR		m+4	9.72741e+06	9.31558e+06	6.22247e+06	0.0195647	0.0666282	2.1193e-07
	Glutamate				48HR		m+5	1.14001e+07	1.18929e+07	7.94404e+06	0.0249776	0.0666282	-2.13634e-09
Ap_13C-Lact+GAA-I3_LT	Glutamate				48HR		m+0	3.9271e+08	4.2047e+08	1.67862e+09	0.995197	0.00159813	-1.87695e-07
	Glutamate				48HR		m+1	2.43874e+07	682771	2.72579e+06	0.00161603	0.00159813	4.43092e-06
	Glutamate				48HR		m+2	5.12924e+06	1.34664e+06	5.37611e+06	0.00318731	0.00159813	2.41342e-05
	Glutamate				48HR		m+3	0	0	0	0	0.00159813	-0.000608337
	Glutamate				48HR		m+4	0	0	0	0	0.00159813	-6.20673e-05
	Glutamate				48HR		m+5	0	0	0	0	0.00159813	-2.56606e-06
Ap+Lp_12C_GAA-I1_LT	Glutamate	AP+LP	C12_Glucose	holidic medium -Ile	48HR	[AP+LP] + C12-holidic medium -Ile (48Hours)	m+0	4.20554e+08	4.50116e+08	4.98515e+08	1	0	0.000362229
	Glutamate				48HR		m+1	2.29259e+07	0	0	0	0	-0.0055304
	Glutamate				48HR		m+2	2.81843e+06	0	0	0	0	-0.00286415
	Glutamate				48HR		m+3	0	0	0	0	0	-0.000484327
	Glutamate				48HR		m+4	0	0	0	0	0	-3.56525e-05
	Glutamate				48HR		m+5	0	0	0	0	0	-1.58064e-06
Ap+Lp_12C_GAA-I2_LT	Glutamate				48HR		m+0	4.3096e+08	4.5982e+08	5.90542e+08	1	0	0.0034567
	Glutamate				48HR		m+1	1.2298e+06	0	0	0	0	-0.0567832
	Glutamate				48HR		m+2	3.00579e+06	0	0	0	0	-0.00270963
	Glutamate				48HR		m+3	0	0	0	0	0	-0.000507391
	Glutamate				48HR		m+4	0	0	0	0	0	-3.73503e-05
	Glutamate				48HR		m+5	0	0	0	0	0	-1.65591e-06
Ap+Lp_12C_GAA-I3_LT	Glutamate				48HR		m+0	4.3043e+08	4.59255e+08	6.91569e+08	1	0	0.00345535
	Glutamate				48HR		m+1	1.23891e+06	0	0	0	0	-0.0567583
	Glutamate				48HR		m+2	2.99541e+06	0	0	0	0	-0.00272501
	Glutamate				48HR		m+3	0	0	0	0	0	-0.000507387
	Glutamate				48HR		m+4	0	0	0	0	0	-3.735e-05
	Glutamate				48HR		m+5	0	0	0	0	0	-1.6559e-06
Ap+Lp_13C_GAA1_LT	Glutamate		13C_Glucose	holidic medium	48HR	[AP+LP] + 13C-holidic medium (48Hours)	m+0	4.16305e+08	4.44201e+08	4.60289e+08	0.998331	0.000667668	0.003399
	Glutamate				48HR		m+1	1.20969e+06	0	0	0	0.000667668	-0.0564521
	Glutamate				48HR		m+2	5.22926e+06	742686	769584	0.00166917	0.000667668	0.00116201
	Glutamate				48HR		m+3	0	0	0	0	0.000667668	-0.000568597
	Glutamate				48HR		m+4	0	0	0	0	0.000667668	-5.15968e-05
	Glutamate				48HR		m+5	0	0	0	0	0.000667668	-2.17278e-06
Ap+Lp_13C_GAA2_LT	Glutamate				48HR		m+0	3.8351e+08	4.09201e+08	2.15039e+08	0.949364	0.0416035	0.00324172
	Glutamate				48HR		m+1	1.02643e+06	0	0	0	0.0416035	-0.053841
	Glutamate				48HR		m+2	6.33465e+06	2.18788e+06	1.14975e+06	0.00507597	0.0416035	0.00108737
	Glutamate				48HR		m+3	4.20206e+06	3.98819e+06	2.09584e+06	0.00925278	0.0416035	-1.64746e-05
	Glutamate				48HR		m+4	5.26208e+06	4.92551e+06	2.58841e+06	0.0114274	0.0416035	2.22638e-07
	Glutamate				48HR		m+5	1.0168e+07	1.07237e+07	5.63543e+06	0.0248795	0.0416035	-1.08118e-09
Ap+Lp_13C_GAA3_LT	Glutamate				48HR		m+0	3.75711e+08	4.00876e+08	2.962e+08	0.967837	0.0247234	0.00331548
	Glutamate				48HR		m+1	954175	0	0	0	0.0247234	-0.0550661
	Glutamate				48HR		m+2	6.18536e+06	2.14924e+06	1.58803e+06	0.00518893	0.0247234	0.00111211
	Glutamate				48HR		m+3	3.18852e+06	2.99668e+06	2.21419e+06	0.00723489	0.0247234	-1.68493e-05
	Glutamate				48HR		m+4	3.13718e+06	2.96547e+06	2.19113e+06	0.00715955	0.0247234	2.27589e-07
	Glutamate				48HR		m+5	4.9587e+06	5.21028e+06	3.84977e+06	0.0125792	0.0247234	-1.40313e-09
Ap+Lp_13C_GAA-H1_LT	Glutamate			holidic medium -His	48HR	[AP+LP] + 13C-holidic medium -His (48Hours)	m+0	3.50202e+08	3.73657e+08	2.66898e+08	0.96894	0.0211884	0.00332296
	Glutamate				48HR		m+1	887018	0	0	0	0.0211884	-0.0551904
	Glutamate				48HR		m+2	6.75036e+06	3.03131e+06	2.16522e+06	0.00786057	0.0211884	0.00111462
	Glutamate				48HR		m+3	3.74472e+06	3.57976e+06	2.55697e+06	0.00928278	0.0211884	-1.68871e-05
	Glutamate				48HR		m+4	2.8612e+06	2.78043e+06	1.98602e+06	0.00721	0.0211884	2.27928e-07
	Glutamate				48HR		m+5	2.5003e+06	2.58627e+06	1.84733e+06	0.00670651	0.0211884	-1.71401e-09
Ap+Lp_13C_GAA-H2_LT	Glutamate				48HR		m+0	339420551	3.63392e+08	1.94742e+08	0.930252	0.0509951	0
	Glutamate				48HR		m+1	2.30735e+07	2.67231e+06	1.43209e+06	0.00684089	0.0509951	0
	Glutamate				48HR		m+2	7.12284e+06	3.80259e+06	2.03781e+06	0.00973431	0.0509951	0
	Glutamate				48HR		m+3	4.80691e+06	4.54159e+06	2.43384e+06	0.0116261	0.0509951	2.38531e-18
	Glutamate				48HR		m+4	5.78225e+06	5.44854e+06	2.91987e+06	0.0139478	0.0509951	0
	Glutamate				48HR		m+5	1.02355e+07	1.07813e+07	5.77771e+06	0.0275993	0.0509951	-4.77061e-18
Ap+Lp_13C_GAA-H3_LT	Glutamate				48HR		m+0	3.5901e+08	3.83065e+08	4.83526e+08	0.996222	0.00151121	0.00339644
	Glutamate				48HR		m+1	1.03168e+06	0	0	0	0.00151121	-0.0564094
	Glutamate				48HR		m+2	5.27159e+06	1.45272e+06	1.8337e+06	0.00377802	0.00151121	0.00116442
	Glutamate				48HR		m+3	0	0	0	0	0.00151121	-0.000648428
	Glutamate				48HR		m+4	0	0	0	0	0.00151121	-6.97815e-05
	Glutamate				48HR		m+5	0	0	0	0	0.00151121	-2.834e-06
Ap+Lp_13C_GAA-I1_LT	Glutamate			holidic medium -Ile	48HR	[AP+LP] + 13C-holidic medium -Ile (48Hours)	m+0	3.90484e+08	4.16645e+08	4.3348e+08	0.986713	0.0112036	0.00336776
	Glutamate				48HR		m+1	1.07456e+06	0	0	0	0.0112036	-0.0558784
	Glutamate				48HR		m+2	4.14718e+06	0	0	0	0.0112036	0.000781595
	Glutamate				48HR		m+3	1.59395e+06	1.42557e+06	1.48317e+06	0.00337609	0.0112036	-6.58457e-06
	Glutamate				48HR		m+4	1.62802e+06	1.5479e+06	1.61044e+06	0.00366579	0.0112036	1.7948e-08
	Glutamate				48HR		m+5	2.50983e+06	2.63711e+06	2.74366e+06	0.00624528	0.0112036	7.95643e-10
Ap+Lp_13C_GAA-I2_LT	Glutamate				48HR		m+0	400048876	4.26842e+08	5.14809e+08	1	0	0.00344855
	Glutamate				48HR		m+1	1.16484e+06	0	0	0	0	-0.0567035
	Glutamate				48HR		m+2	2.9279e+06	0	0	0	0	-0.00236789
	Glutamate				48HR		m+3	0	0	0	0	0	-0.000507193
	Glutamate				48HR		m+4	0	0	0	0	0	-3.73357e-05
	Glutamate				48HR		m+5	0	0	0	0	0	-1.65527e-06
Ap+Lp_13C_GAA-I3_LT	Glutamate				48HR		m+0	3.80263e+08	4.07146e+08	6.94306e+08	0.998564	0.000411754	-1.56675e-07
	Glutamate				48HR		m+1	2.32861e+07	331396	565129	0.00081278	0.000411754	3.71121e-06
	Glutamate				48HR		m+2	3.96695e+06	254015	433171	0.000622995	0.000411754	2.01141e-05
	Glutamate				48HR		m+3	0	0	0	0	0.000411754	-0.000509494
	Glutamate				48HR		m+4	0	0	0	0	0.000411754	-4.07611e-05
	Glutamate				48HR		m+5	0	0	0	0	0.000411754	-1.77781e-06

## Sheet: Histidine
Sample	Metabolite	Type	Labelled Substrate	Media	Time	Group	isotopologue	AUC	Corrected AUC	Normalized AUC	isotopologue_fraction	Mean Percent Enrichment	residuum
13C_M_GAA1	Histidine	BLANK	13C_Glucose	holidic medium	0HR	[BLANK] + 13C-holidic medium (0 Hours)	m+0	3.10719e+08	3.35289e+08	3.35289e+08	1	0	0.00531957
	Histidine				0HR		m+1	2.59695e+06	0	0	0	0	-0.0681568
	Histidine				0HR		m+2	1.1999e+06	0	0	0	0	-0.00282993
	Histidine				0HR		m+3	0	0	0	0	0	-0.000363713
	Histidine				0HR		m+4	0	0	0	0	0	-1.53822e-05
	Histidine				0HR		m+5	0	0	0	0	0	-5.3118e-07
	Histidine				0HR		m+6	0	0	0	0	0	-1.33403e-08
13C_M_GAA2	Histidine				0HR		m+0	3.10199e+08	3.3474e+08	3.3474e+08	1	0	0.00528156
	Histidine				0HR		m+1	2.75564e+06	0	0	0	0	-0.0676327
	Histidine				0HR		m+2	1.07061e+06	0	0	0	0	-0.00323519
	Histidine				0HR		m+3	0	0	0	0	0	-0.000363685
	Histidine				0HR		m+4	0	0	0	0	0	-1.5381e-05
	Histidine				0HR		m+5	0	0	0	0	0	-5.3114e-07
	Histidine				0HR		m+6	0	0	0	0	0	-1.33393e-08
13C_M_GAA3	Histidine				0HR		m+0	3.2965e+08	3.55724e+08	3.55724e+08	1	0	0.00529873
	Histidine				0HR		m+1	2.8449e+06	0	0	0	0	-0.0678789
	Histidine				0HR		m+2	1.2351e+06	0	0	0	0	-0.00294321
	Histidine				0HR		m+3	0	0	0	0	0	-0.000363664
	Histidine				0HR		m+4	0	0	0	0	0	-1.53801e-05
	Histidine				0HR		m+5	0	0	0	0	0	-5.31108e-07
	Histidine				0HR		m+6	0	0	0	0	0	-1.33385e-08
13C_M_GAA-H1	Histidine			holidic medium -His	0HR	[BLANK] + 13C-holidic medium -His (0 Hours)	m+0	0	0	0	NA	NA	NA
	Histidine				0HR		m+1	0	0	0	NA	NA	NA
	Histidine				0HR		m+2	0	0	0	NA	NA	NA
	Histidine				0HR		m+3	0	0	0	NA	NA	NA
	Histidine				0HR		m+4	0	0	0	NA	NA	NA
	Histidine				0HR		m+5	0	0	0	NA	NA	NA
	Histidine				0HR		m+6	0	0	0	NA	NA	NA
13C_M_GAA-H2	Histidine				0HR		m+0	0	0	0	NA	NA	NA
	Histidine				0HR		m+1	0	0	0	NA	NA	NA
	Histidine				0HR		m+2	0	0	0	NA	NA	NA
	Histidine				0HR		m+3	0	0	0	NA	NA	NA
	Histidine				0HR		m+4	0	0	0	NA	NA	NA
	Histidine				0HR		m+5	0	0	0	NA	NA	NA
	Histidine				0HR		m+6	0	0	0	NA	NA	NA
13C_M_GAA-H3	Histidine				0HR		m+0	0	0	0	NA	NA	NA
	Histidine				0HR		m+1	0	0	0	NA	NA	NA
	Histidine				0HR		m+2	0	0	0	NA	NA	NA
	Histidine				0HR		m+3	0	0	0	NA	NA	NA
	Histidine				0HR		m+4	0	0	0	NA	NA	NA
	Histidine				0HR		m+5	0	0	0	NA	NA	NA
	Histidine				0HR		m+6	0	0	0	NA	NA	NA
13C_M_GAA-I1	Histidine			holidic medium -Ile	0HR	[BLANK] + 13C-holidic medium -Ile (0 Hours)	m+0	2.97196e+08	3.20691e+08	3.20691e+08	1	0	0.00534104
	Histidine				0HR		m+1	2.41999e+06	0	0	0	0	-0.0684046
	Histidine				0HR		m+2	1.05018e+06	0	0	0	0	-0.00315561
	Histidine				0HR		m+3	0	0	0	0	0	-0.000363901
	Histidine				0HR		m+4	0	0	0	0	0	-1.53902e-05
	Histidine				0HR		m+5	0	0	0	0	0	-5.31455e-07
	Histidine				0HR		m+6	0	0	0	0	0	-1.33472e-08
13C_M_GAA-I2	Histidine				0HR		m+0	3.03117e+08	3.27095e+08	3.27095e+08	1	0	0.00528915
	Histidine				0HR		m+1	2.64372e+06	0	0	0	0	-0.067771
	Histidine				0HR		m+2	1.18919e+06	0	0	0	0	-0.00276818
	Histidine				0HR		m+3	0	0	0	0	0	-0.000363571
	Histidine				0HR		m+4	0	0	0	0	0	-1.53762e-05
	Histidine				0HR		m+5	0	0	0	0	0	-5.30972e-07
	Histidine				0HR		m+6	0	0	0	0	0	-1.33351e-08
13C_M_GAA-I3	Histidine				0HR		m+0	3.07006e+08	3.3128e+08	3.3128e+08	1	0	0.00532633
	Histidine				0HR		m+1	2.56073e+06	0	0	0	0	-0.0682047
	Histidine				0HR		m+2	1.04685e+06	0	0	0	0	-0.00327779
	Histidine				0HR		m+3	0	0	0	0	0	-0.00036388
	Histidine				0HR		m+4	0	0	0	0	0	-1.53892e-05
	Histidine				0HR		m+5	0	0	0	0	0	-5.31424e-07
	Histidine				0HR		m+6	0	0	0	0	0	-1.33464e-08
13C-Lact_M_GAA1	Histidine	BLANK	13C_Lactate	holidic medium	0HR	[BLANK] + 13C-Lactate +holidic medium (0 Hours)	m+0	3.01884e+08	3.2575e+08	3.2575e+08	1	0	0.00533908
	Histidine				0HR		m+1	2.46097e+06	0	0	0	0	-0.0683881
	Histidine				0HR		m+2	1.09718e+06	0	0	0	0	-0.00305563
	Histidine				0HR		m+3	0	0	0	0	0	-0.000363862
	Histidine				0HR		m+4	0	0	0	0	0	-1.53885e-05
	Histidine				0HR		m+5	0	0	0	0	0	-5.31398e-07
	Histidine				0HR		m+6	0	0	0	0	0	-1.33458e-08
13C-Lact_M_GAA2	Histidine				0HR		m+0	313012751	3.37755e+08	3.37755e+08	1	0	0.00534956
	Histidine				0HR		m+1	2.51965e+06	0	0	0	0	-0.0685075
	Histidine				0HR		m+2	1.08213e+06	0	0	0	0	-0.00323168
	Histidine				0HR		m+3	0	0	0	0	0	-0.000363959
	Histidine				0HR		m+4	0	0	0	0	0	-1.53926e-05
	Histidine				0HR		m+5	0	0	0	0	0	-5.3154e-07
	Histidine				0HR		m+6	0	0	0	0	0	-1.33493e-08
13C-Lact_M_GAA3	Histidine				0HR		m+0	3.37555e+08	3.64248e+08	3.64248e+08	1	0	0.00531907
	Histidine				0HR		m+1	2.84906e+06	0	0	0	0	-0.0681052
	Histidine				0HR		m+2	1.12699e+06	0	0	0	0	-0.00334811
	Histidine				0HR		m+3	0	0	0	0	0	-0.000363872
	Histidine				0HR		m+4	0	0	0	0	0	-1.53889e-05
	Histidine				0HR		m+5	0	0	0	0	0	-5.31413e-07
	Histidine				0HR		m+6	0	0	0	0	0	-1.33461e-08
13C-Lact_M_GAA-H1	Histidine			holidic medium -His	0HR	[BLANK] + 13C-Lactate +holidic medium -His (0 Hours)	m+0	1.67214e+06	1.80314e+06	1.80314e+06	1	0	0.00605655
	Histidine				0HR		m+1	0	0	0	0	0	-0.0772953
	Histidine				0HR		m+2	0	0	0	0	0	-0.00672165
	Histidine				0HR		m+3	0	0	0	0	0	-0.000367909
	Histidine				0HR		m+4	0	0	0	0	0	-1.55596e-05
	Histidine				0HR		m+5	0	0	0	0	0	-5.37307e-07
	Histidine				0HR		m+6	0	0	0	0	0	-1.34942e-08
13C-Lact_M_GAA-H2	Histidine				0HR		m+0	1.51551e+06	1.63424e+06	1.63424e+06	1	0	0.00605655
	Histidine				0HR		m+1	0	0	0	0	0	-0.0772953
	Histidine				0HR		m+2	0	0	0	0	0	-0.00672165
	Histidine				0HR		m+3	0	0	0	0	0	-0.000367909
	Histidine				0HR		m+4	0	0	0	0	0	-1.55596e-05
	Histidine				0HR		m+5	0	0	0	0	0	-5.37307e-07
	Histidine				0HR		m+6	0	0	0	0	0	-1.34942e-08
13C-Lact_M_GAA-H3	Histidine				0HR		m+0	1.29985e+06	1.40168e+06	1.40168e+06	1	0	0.00605655
	Histidine				0HR		m+1	0	0	0	0	0	-0.0772953
	Histidine				0HR		m+2	0	0	0	0	0	-0.00672165
	Histidine				0HR		m+3	0	0	0	0	0	-0.000367909
	Histidine				0HR		m+4	0	0	0	0	0	-1.55596e-05
	Histidine				0HR		m+5	0	0	0	0	0	-5.37307e-07
	Histidine				0HR		m+6	0	0	0	0	0	-1.34942e-08
13C-Lact_M_GAA-I1	Histidine			holidic medium -Ile	0HR	[BLANK] + 13C-Lactate +holidic medium -Ile (0 Hours)	m+0	3.20898e+08	3.46269e+08	3.46269e+08	1	0	0.00533887
	Histidine				0HR		m+1	2.69378e+06	0	0	0	0	-0.0682435
	Histidine				0HR		m+2	638742	0	0	0	0	-0.00468698
	Histidine				0HR		m+3	0	0	0	0	0	-0.00036437
	Histidine				0HR		m+4	0	0	0	0	0	-1.541e-05
	Histidine				0HR		m+5	0	0	0	0	0	-5.32139e-07
	Histidine				0HR		m+6	0	0	0	0	0	-1.33644e-08
13C-Lact_M_GAA-I2	Histidine				0HR		m+0	3.20519e+08	3.45865e+08	3.45865e+08	1	0	0.00531501
	Histidine				0HR		m+1	2.69624e+06	0	0	0	0	-0.0680991
	Histidine				0HR		m+2	1.24131e+06	0	0	0	0	-0.00281878
	Histidine				0HR		m+3	0	0	0	0	0	-0.000363691
	Histidine				0HR		m+4	0	0	0	0	0	-1.53813e-05
	Histidine				0HR		m+5	0	0	0	0	0	-5.31148e-07
	Histidine				0HR		m+6	0	0	0	0	0	-1.33395e-08
13C-Lact_M_GAA-I3	Histidine				0HR		m+0	3.29765e+08	3.55843e+08	3.55843e+08	1	0	0.00531368
	Histidine				0HR		m+1	2.78209e+06	0	0	0	0	-0.0680772
	Histidine				0HR		m+2	1.25863e+06	0	0	0	0	-0.00287427
	Histidine				0HR		m+3	0	0	0	0	0	-0.000363703
	Histidine				0HR		m+4	0	0	0	0	0	-1.53818e-05
	Histidine				0HR		m+5	0	0	0	0	0	-5.31165e-07
	Histidine				0HR		m+6	0	0	0	0	0	-1.33399e-08
Ap_13C_GAA1	Histidine	AP	13C_Glucose	holidic medium	24HR	[AP] + 13C-holidic medium (24Hours)	m+0	2.74318e+08	2.95993e+08	1.46574e+09	1	0	0.0053761
	Histidine				24HR		m+1	2.12263e+06	0	0	0	0	-0.0688411
	Histidine				24HR		m+2	924215	0	0	0	0	-0.00331983
	Histidine				24HR		m+3	0	0	0	0	0	-0.000364094
	Histidine				24HR		m+4	0	0	0	0	0	-1.53983e-05
	Histidine				24HR		m+5	0	0	0	0	0	-5.31737e-07
	Histidine				24HR		m+6	0	0	0	0	0	-1.33543e-08
Ap_13C_GAA2	Histidine				24HR		m+0	2.78152e+08	3.0015e+08	5.89989e+08	1	0	0.00530647
	Histidine				24HR		m+1	2.36823e+06	0	0	0	0	-0.0679909
	Histidine				24HR		m+2	1.08224e+06	0	0	0	0	-0.00280071
	Histidine				24HR		m+3	0	0	0	0	0	-0.000363651
	Histidine				24HR		m+4	0	0	0	0	0	-1.53796e-05
	Histidine				24HR		m+5	0	0	0	0	0	-5.31089e-07
	Histidine				24HR		m+6	0	0	0	0	0	-1.3338e-08
Ap_13C_GAA3	Histidine				24HR		m+0	1.45119e+08	1.56685e+08	6.50749e+08	1	0	0.00470457
	Histidine				24HR		m+1	2.28039e+06	0	0	0	0	-0.0603943
	Histidine				24HR		m+2	805685	0	0	0	0	-0.00115368
	Histidine				24HR		m+3	0	0	0	0	0	-0.000360701
	Histidine				24HR		m+4	0	0	0	0	0	-1.52548e-05
	Histidine				24HR		m+5	0	0	0	0	0	-5.26782e-07
	Histidine				24HR		m+6	0	0	0	0	0	-1.32298e-08
Ap_13C_GAA-H1	Histidine			holidic medium -His	24HR	[AP] + 13C-holidic medium -His (24Hours)	m+0	0	0	0	NA	NA	NA
	Histidine				24HR		m+1	0	0	0	NA	NA	NA
	Histidine				24HR		m+2	0	0	0	NA	NA	NA
	Histidine				24HR		m+3	0	0	0	NA	NA	NA
	Histidine				24HR		m+4	0	0	0	NA	NA	NA
	Histidine				24HR		m+5	0	0	0	NA	NA	NA
	Histidine				24HR		m+6	0	0	0	NA	NA	NA
Ap_13C_GAA-H2	Histidine				24HR		m+0	0	0	0	NA	NA	NA
	Histidine				24HR		m+1	0	0	0	NA	NA	NA
	Histidine				24HR		m+2	0	0	0	NA	NA	NA
	Histidine				24HR		m+3	0	0	0	NA	NA	NA
	Histidine				24HR		m+4	0	0	0	NA	NA	NA
	Histidine				24HR		m+5	0	0	0	NA	NA	NA
	Histidine				24HR		m+6	0	0	0	NA	NA	NA
Ap_13C_GAA-H3	Histidine				24HR		m+0	0	0	0	NA	NA	NA
	Histidine				24HR		m+1	0	0	0	NA	NA	NA
	Histidine				24HR		m+2	0	0	0	NA	NA	NA
	Histidine				24HR		m+3	0	0	0	NA	NA	NA
	Histidine				24HR		m+4	0	0	0	NA	NA	NA
	Histidine				24HR		m+5	0	0	0	NA	NA	NA
	Histidine				24HR		m+6	0	0	0	NA	NA	NA
Ap_13C_GAA-I1	Histidine			holidic medium -Ile	24HR	[AP] + 13C-holidic medium -Ile (24Hours)	m+0	2.72074e+08	2.93613e+08	1.32641e+09	1	0	0.00522954
	Histidine				24HR		m+1	2.57055e+06	0	0	0	0	-0.0670077
	Histidine				24HR		m+2	1.07725e+06	0	0	0	0	-0.00273075
	Histidine				24HR		m+3	0	0	0	0	0	-0.000363318
	Histidine				24HR		m+4	0	0	0	0	0	-1.53655e-05
	Histidine				24HR		m+5	0	0	0	0	0	-5.30603e-07
	Histidine				24HR		m+6	0	0	0	0	0	-1.33258e-08
Ap_13C_GAA-I2	Histidine				24HR		m+0	2.70194e+08	2.91564e+08	5.73112e+08	1	0	0.0053039
	Histidine				24HR		m+1	2.32734e+06	0	0	0	0	-0.0679176
	Histidine				24HR		m+2	925272	0	0	0	0	-0.00326256
	Histidine				24HR		m+3	0	0	0	0	0	-0.000363784
	Histidine				24HR		m+4	0	0	0	0	0	-1.53852e-05
	Histidine				24HR		m+5	0	0	0	0	0	-5.31284e-07
	Histidine				24HR		m+6	0	0	0	0	0	-1.33429e-08
Ap_13C_GAA-I3	Histidine				24HR		m+0	2.75639e+08	2.97438e+08	1.30923e+09	1	0	0.0053074
	Histidine				24HR		m+1	2.34902e+06	0	0	0	0	-0.0679914
	Histidine				24HR		m+2	1.03575e+06	0	0	0	0	-0.00293263
	Histidine				24HR		m+3	0	0	0	0	0	-0.000363696
	Histidine				24HR		m+4	0	0	0	0	0	-1.53815e-05
	Histidine				24HR		m+5	0	0	0	0	0	-5.31155e-07
	Histidine				24HR		m+6	0	0	0	0	0	-1.33397e-08
Ap_13C-Lact+GAA1	Histidine	AP	13C_Lactate	holidic medium	24HR	[AP] + 13C-Lactate +holidic medium (24Hours)	m+0	2.96025e+08	3.19443e+08	1.35961e+09	1	0	0.00528998
	Histidine				24HR		m+1	2.6202e+06	0	0	0	0	-0.0676989
	Histidine				24HR		m+2	877057	0	0	0	0	-0.00371969
	Histidine				24HR		m+3	0	0	0	0	0	-0.00036387
	Histidine				24HR		m+4	0	0	0	0	0	-1.53888e-05
	Histidine				24HR		m+5	0	0	0	0	0	-5.3141e-07
	Histidine				24HR		m+6	0	0	0	0	0	-1.33461e-08
Ap_13C-Lact+GAA2	Histidine				24HR		m+0	3.02966e+08	3.26815e+08	1.89112e+09	1	0	0.00566684
	Histidine				24HR		m+1	1.25468e+06	0	0	0	0	-0.0726097
	Histidine				24HR		m+2	1.1283e+06	0	0	0	0	-0.00297639
	Histidine				24HR		m+3	0	0	0	0	0	-0.000365164
	Histidine				24HR		m+4	0	0	0	0	0	-1.54436e-05
	Histidine				24HR		m+5	0	0	0	0	0	-5.33299e-07
	Histidine				24HR		m+6	0	0	0	0	0	-1.33935e-08
Ap_13C-Lact+GAA3	Histidine				24HR		m+0	3.0594e+08	3.3014e+08	4.76253e+08	1	0	0.00529574
	Histidine				24HR		m+1	2.67377e+06	0	0	0	0	-0.0677974
	Histidine				24HR		m+2	992979	0	0	0	0	-0.00343948
	Histidine				24HR		m+3	0	0	0	0	0	-0.000363806
	Histidine				24HR		m+4	0	0	0	0	0	-1.53861e-05
	Histidine				24HR		m+5	0	0	0	0	0	-5.31317e-07
	Histidine				24HR		m+6	0	0	0	0	0	-1.33437e-08
Ap_13C-Lact+GAA-H1	Histidine			holidic medium -His	24HR	[AP] + 13C-Lactate +holidic medium -His (24Hours)	m+0	1.38402e+06	1.49245e+06	8.63608e+06	1	0	0.00605655
	Histidine				24HR		m+1	0	0	0	0	0	-0.0772953
	Histidine				24HR		m+2	0	0	0	0	0	-0.00672165
	Histidine				24HR		m+3	0	0	0	0	0	-0.000367909
	Histidine				24HR		m+4	0	0	0	0	0	-1.55596e-05
	Histidine				24HR		m+5	0	0	0	0	0	-5.37307e-07
	Histidine				24HR		m+6	0	0	0	0	0	-1.34942e-08
Ap_13C-Lact+GAA-H2	Histidine				24HR		m+0	1.17648e+06	1.26866e+06	6.80581e+06	1	0	0.00605655
	Histidine				24HR		m+1	0	0	0	0	0	-0.0772953
	Histidine				24HR		m+2	0	0	0	0	0	-0.00672165
	Histidine				24HR		m+3	0	0	0	0	0	-0.000367909
	Histidine				24HR		m+4	0	0	0	0	0	-1.55596e-05
	Histidine				24HR		m+5	0	0	0	0	0	-5.37307e-07
	Histidine				24HR		m+6	0	0	0	0	0	-1.34942e-08
Ap_13C-Lact+GAA-H3	Histidine				24HR		m+0	1.20058e+06	1.29463e+06	2.29909e+06	1	0	0.00605655
	Histidine				24HR		m+1	0	0	0	0	0	-0.0772953
	Histidine				24HR		m+2	0	0	0	0	0	-0.00672165
	Histidine				24HR		m+3	0	0	0	0	0	-0.000367909
	Histidine				24HR		m+4	0	0	0	0	0	-1.55596e-05
	Histidine				24HR		m+5	0	0	0	0	0	-5.37307e-07
	Histidine				24HR		m+6	0	0	0	0	0	-1.34942e-08
Ap_13C-Lact+GAA-I1	Histidine			holidic medium -Ile	24HR	[AP] + 13C-Lactate +holidic medium -Ile (24Hours)	m+0	3.07273e+08	3.31568e+08	2.51114e+09	1	0	0.00532931
	Histidine				24HR		m+1	2.5622e+06	0	0	0	0	-0.068223
	Histidine				24HR		m+2	975896	0	0	0	0	-0.00350975
	Histidine				24HR		m+3	0	0	0	0	0	-0.000363964
	Histidine				24HR		m+4	0	0	0	0	0	-1.53928e-05
	Histidine				24HR		m+5	0	0	0	0	0	-5.31547e-07
	Histidine				24HR		m+6	0	0	0	0	0	-1.33495e-08
Ap_13C-Lact+GAA-I2	Histidine				24HR		m+0	3.00816e+08	3.24602e+08	8.61702e+08	1	0	0.00532253
	Histidine				24HR		m+1	2.52906e+06	0	0	0	0	-0.0681442
	Histidine				24HR		m+2	984693	0	0	0	0	-0.00341292
	Histidine				24HR		m+3	0	0	0	0	0	-0.000363907
	Histidine				24HR		m+4	0	0	0	0	0	-1.53904e-05
	Histidine				24HR		m+5	0	0	0	0	0	-5.31463e-07
	Histidine				24HR		m+6	0	0	0	0	0	-1.33474e-08
Ap_13C-Lact+GAA-I3	Histidine				24HR		m+0	2.94087e+08	3.17352e+08	2.77011e+09	1	0	0.00528635
	Histidine				24HR		m+1	2.59147e+06	0	0	0	0	-0.067702
	Histidine				24HR		m+2	1.04084e+06	0	0	0	0	-0.0031483
	Histidine				24HR		m+3	0	0	0	0	0	-0.000363678
	Histidine				24HR		m+4	0	0	0	0	0	-1.53807e-05
	Histidine				24HR		m+5	0	0	0	0	0	-5.31128e-07
	Histidine				24HR		m+6	0	0	0	0	0	-1.3339e-08
Ap+Lp_12C_GAA-I1	Histidine	AP+LP	C12_Glucose	holidic medium -Ile	24HR	[AP+LP] + C12-holidic medium -Ile (24Hours)	m+0	3.20226e+08	3.45529e+08	1.26204e+09	1	0	0.00537507
	Histidine				24HR		m+1	2.47127e+06	0	0	0	0	-0.0688474
	Histidine				24HR		m+2	1.15125e+06	0	0	0	0	-0.00309572
	Histidine				24HR		m+3	0	0	0	0	0	-0.00036402
	Histidine				24HR		m+4	0	0	0	0	0	-1.53952e-05
	Histidine				24HR		m+5	0	0	0	0	0	-5.31629e-07
	Histidine				24HR		m+6	0	0	0	0	0	-1.33516e-08
Ap+Lp_12C_GAA-I2	Histidine				24HR		m+0	3.16053e+08	3.41033e+08	1.05169e+09	1	0	0.00535828
	Histidine				24HR		m+1	2.53287e+06	0	0	0	0	-0.0685776
	Histidine				24HR		m+2	938927	0	0	0	0	-0.00371439
	Histidine				24HR		m+3	0	0	0	0	0	-0.000364145
	Histidine				24HR		m+4	0	0	0	0	0	-1.54005e-05
	Histidine				24HR		m+5	0	0	0	0	0	-5.31811e-07
	Histidine				24HR		m+6	0	0	0	0	0	-1.33561e-08
Ap+Lp_12C_GAA-I3	Histidine				24HR		m+0	3.11146e+08	3.35752e+08	8.913e+08	1	0	0.00531181
	Histidine				24HR		m+1	2.63343e+06	0	0	0	0	-0.0680507
	Histidine				24HR		m+2	1.17863e+06	0	0	0	0	-0.00290266
	Histidine				24HR		m+3	0	0	0	0	0	-0.000363704
	Histidine				24HR		m+4	0	0	0	0	0	-1.53818e-05
	Histidine				24HR		m+5	0	0	0	0	0	-5.31167e-07
	Histidine				24HR		m+6	0	0	0	0	0	-1.334e-08
Ap+Lp_13C_GAA1	Histidine		13C_Glucose	holidic medium	24HR	[AP+LP] + 13C-holidic medium (24Hours)	m+0	2.85518e+08	3.081e+08	8.91412e+08	1	0	0.00530396
	Histidine				24HR		m+1	2.45144e+06	0	0	0	0	-0.0679343
	Histidine				24HR		m+2	1.0305e+06	0	0	0	0	-0.00307953
	Histidine				24HR		m+3	0	0	0	0	0	-0.000363727
	Histidine				24HR		m+4	0	0	0	0	0	-1.53828e-05
	Histidine				24HR		m+5	0	0	0	0	0	-5.31201e-07
	Histidine				24HR		m+6	0	0	0	0	0	-1.33408e-08
Ap+Lp_13C_GAA2	Histidine				24HR		m+0	2.92463e+08	3.15507e+08	2.85064e+08	1	0	0.00559466
	Histidine				24HR		m+1	1.47377e+06	0	0	0	0	-0.0716699
	Histidine				24HR		m+2	1.04964e+06	0	0	0	0	-0.00310868
	Histidine				24HR		m+3	0	0	0	0	0	-0.000364913
	Histidine				24HR		m+4	0	0	0	0	0	-1.54329e-05
	Histidine				24HR		m+5	0	0	0	0	0	-5.32933e-07
	Histidine				24HR		m+6	0	0	0	0	0	-1.33843e-08
Ap+Lp_13C_GAA3	Histidine				24HR		m+0	2.97081e+08	3.20575e+08	3.30854e+08	1	0	0.00530918
	Histidine				24HR		m+1	2.51988e+06	0	0	0	0	-0.068025
	Histidine				24HR		m+2	1.15353e+06	0	0	0	0	-0.00280864
	Histidine				24HR		m+3	0	0	0	0	0	-0.000363664
	Histidine				24HR		m+4	0	0	0	0	0	-1.53801e-05
	Histidine				24HR		m+5	0	0	0	0	0	-5.31109e-07
	Histidine				24HR		m+6	0	0	0	0	0	-1.33385e-08
Ap+Lp_13C_GAA-H1	Histidine			holidic medium -His	24HR	[AP+LP] + 13C-holidic medium -His (24Hours)	m+0	0	0	0	NA	NA	NA
	Histidine				24HR		m+1	0	0	0	NA	NA	NA
	Histidine				24HR		m+2	0	0	0	NA	NA	NA
	Histidine				24HR		m+3	0	0	0	NA	NA	NA
	Histidine				24HR		m+4	0	0	0	NA	NA	NA
	Histidine				24HR		m+5	0	0	0	NA	NA	NA
	Histidine				24HR		m+6	0	0	0	NA	NA	NA
Ap+Lp_13C_GAA-H2	Histidine				24HR		m+0	0	0	0	NA	NA	NA
	Histidine				24HR		m+1	0	0	0	NA	NA	NA
	Histidine				24HR		m+2	0	0	0	NA	NA	NA
	Histidine				24HR		m+3	0	0	0	NA	NA	NA
	Histidine				24HR		m+4	0	0	0	NA	NA	NA
	Histidine				24HR		m+5	0	0	0	NA	NA	NA
	Histidine				24HR		m+6	0	0	0	NA	NA	NA
Ap+Lp_13C_GAA-H3	Histidine				24HR		m+0	0	0	0	NA	NA	NA
	Histidine				24HR		m+1	0	0	0	NA	NA	NA
	Histidine				24HR		m+2	0	0	0	NA	NA	NA
	Histidine				24HR		m+3	0	0	0	NA	NA	NA
	Histidine				24HR		m+4	0	0	0	NA	NA	NA
	Histidine				24HR		m+5	0	0	0	NA	NA	NA
	Histidine				24HR		m+6	0	0	0	NA	NA	NA
Ap+Lp_13C_GAA-I1	Histidine			holidic medium -Ile	24HR	[AP+LP] + 13C-holidic medium -Ile (24Hours)	m+0	2.83933e+08	3.07699e+08	6.16595e+08	1	0	0.0010469
	Histidine				24HR		m+1	1.80508e+07	0	0	0	0	-0.0132155
	Histidine				24HR		m+2	1.06422e+06	0	0	0	0	-0.00281726
	Histidine				24HR		m+3	0	0	0	0	0	-0.000346415
	Histidine				24HR		m+4	0	0	0	0	0	-1.46506e-05
	Histidine				24HR		m+5	0	0	0	0	0	-5.05918e-07
	Histidine				24HR		m+6	0	0	0	0	0	-1.27058e-08
Ap+Lp_13C_GAA-I2	Histidine				24HR		m+0	296804429	3.20285e+08	4.59462e+08	1	0	0.00528201
	Histidine				24HR		m+1	2.61947e+06	0	0	0	0	-0.0676696
	Histidine				24HR		m+2	1.13114e+06	0	0	0	0	-0.00287899
	Histidine				24HR		m+3	0	0	0	0	0	-0.000363576
	Histidine				24HR		m+4	0	0	0	0	0	-1.53764e-05
	Histidine				24HR		m+5	0	0	0	0	0	-5.3098e-07
	Histidine				24HR		m+6	0	0	0	0	0	-1.33353e-08
Ap+Lp_13C_GAA-I3	Histidine				24HR		m+0	3.05223e+08	3.29334e+08	1.22904e+09	1	0	0.00539889
	Histidine				24HR		m+1	2.28639e+06	0	0	0	0	-0.0691154
	Histidine				24HR		m+2	962343	0	0	0	0	-0.00353517
	Histidine				24HR		m+3	0	0	0	0	0	-0.000364254
	Histidine				24HR		m+4	0	0	0	0	0	-1.54051e-05
	Histidine				24HR		m+5	0	0	0	0	0	-5.3197e-07
	Histidine				24HR		m+6	0	0	0	0	0	-1.33601e-08
Ap_13C_GAA1_LT	Histidine	AP	13C_Glucose	holidic medium	48HR	[AP] + 13C-holidic medium (48Hours)	m+0	3.37387e+08	3.64088e+08	1.17191e+09	1	0	0.00525563
	Histidine				48HR		m+1	3.08095e+06	0	0	0	0	-0.0673407
	Histidine				48HR		m+2	1.32649e+06	0	0	0	0	-0.00275891
	Histidine				48HR		m+3	0	0	0	0	0	-0.000363432
	Histidine				48HR		m+4	0	0	0	0	0	-1.53703e-05
	Histidine				48HR		m+5	0	0	0	0	0	-5.3077e-07
	Histidine				48HR		m+6	0	0	0	0	0	-1.333e-08
Ap_13C_GAA2_LT	Histidine				48HR		m+0	3.82937e+08	4.14895e+08	9.05385e+08	1	0	0.00126382
	Histidine				48HR		m+1	2.32206e+07	0	0	0	0	-0.0159952
	Histidine				48HR		m+2	1.39251e+06	0	0	0	0	-0.00292886
	Histidine				48HR		m+3	0	0	0	0	0	-0.000347328
	Histidine				48HR		m+4	0	0	0	0	0	-1.46892e-05
	Histidine				48HR		m+5	0	0	0	0	0	-5.07251e-07
	Histidine				48HR		m+6	0	0	0	0	0	-1.27393e-08
Ap_13C_GAA3_LT	Histidine				48HR		m+0	3.22992e+08	3.48559e+08	7.60626e+08	1	0	0.00523577
	Histidine				48HR		m+1	3.01115e+06	0	0	0	0	-0.0671168
	Histidine				48HR		m+2	1.38767e+06	0	0	0	0	-0.00239777
	Histidine				48HR		m+3	0	0	0	0	0	-0.000363239
	Histidine				48HR		m+4	0	0	0	0	0	-1.53621e-05
	Histidine				48HR		m+5	0	0	0	0	0	-5.30488e-07
	Histidine				48HR		m+6	0	0	0	0	0	-1.33229e-08
Ap_13C_GAA-H1_LT	Histidine			holidic medium -His	48HR	[AP] + 13C-holidic medium -His (48Hours)	m+0	3.61004e+06	3.89286e+06	1.15886e+07	1	0	0.00605655
	Histidine				48HR		m+1	0	0	0	0	0	-0.0772953
	Histidine				48HR		m+2	0	0	0	0	0	-0.00672165
	Histidine				48HR		m+3	0	0	0	0	0	-0.000367909
	Histidine				48HR		m+4	0	0	0	0	0	-1.55596e-05
	Histidine				48HR		m+5	0	0	0	0	0	-5.37307e-07
	Histidine				48HR		m+6	0	0	0	0	0	-1.34942e-08
Ap_13C_GAA-H2_LT	Histidine				48HR		m+0	5.26506e+06	5.67755e+06	1.24955e+07	1	0	0.00605655
	Histidine				48HR		m+1	0	0	0	0	0	-0.0772953
	Histidine				48HR		m+2	0	0	0	0	0	-0.00672165
	Histidine				48HR		m+3	0	0	0	0	0	-0.000367909
	Histidine				48HR		m+4	0	0	0	0	0	-1.55596e-05
	Histidine				48HR		m+5	0	0	0	0	0	-5.37307e-07
	Histidine				48HR		m+6	0	0	0	0	0	-1.34942e-08
Ap_13C_GAA-H3_LT	Histidine				48HR		m+0	4.787e+06	5.16203e+06	9.0732e+06	1	0	0.00605655
	Histidine				48HR		m+1	0	0	0	0	0	-0.0772953
	Histidine				48HR		m+2	0	0	0	0	0	-0.00672165
	Histidine				48HR		m+3	0	0	0	0	0	-0.000367909
	Histidine				48HR		m+4	0	0	0	0	0	-1.55596e-05
	Histidine				48HR		m+5	0	0	0	0	0	-5.37307e-07
	Histidine				48HR		m+6	0	0	0	0	0	-1.34942e-08
Ap_13C_GAA-I1_LT	Histidine			holidic medium -Ile	48HR	[AP] + 13C-holidic medium -Ile (48Hours)	m+0	3.59292e+08	3.87713e+08	8.71932e+08	1	0	0.00529108
	Histidine				48HR		m+1	3.13789e+06	0	0	0	0	-0.0677748
	Histidine				48HR		m+2	1.32222e+06	0	0	0	0	-0.00300897
	Histidine				48HR		m+3	0	0	0	0	0	-0.000363653
	Histidine				48HR		m+4	0	0	0	0	0	-1.53797e-05
	Histidine				48HR		m+5	0	0	0	0	0	-5.31093e-07
	Histidine				48HR		m+6	0	0	0	0	0	-1.33381e-08
Ap_13C_GAA-I2_LT	Histidine				48HR		m+0	3.3043e+08	3.56571e+08	6.22488e+08	1	0	0.00528219
	Histidine				48HR		m+1	2.92415e+06	0	0	0	0	-0.0676564
	Histidine				48HR		m+2	1.20001e+06	0	0	0	0	-0.00305664
	Histidine				48HR		m+3	0	0	0	0	0	-0.000363632
	Histidine				48HR		m+4	0	0	0	0	0	-1.53788e-05
	Histidine				48HR		m+5	0	0	0	0	0	-5.31062e-07
	Histidine				48HR		m+6	0	0	0	0	0	-1.33373e-08
Ap_13C_GAA-I3_LT	Histidine				48HR		m+0	3.04608e+08	3.28711e+08	8.21778e+08	1	0	0.00526852
	Histidine				48HR		m+1	2.75353e+06	0	0	0	0	-0.0674674
	Histidine				48HR		m+2	1.05904e+06	0	0	0	0	-0.00320964
	Histidine				48HR		m+3	0	0	0	0	0	-0.000363625
	Histidine				48HR		m+4	0	0	0	0	0	-1.53785e-05
	Histidine				48HR		m+5	0	0	0	0	0	-5.31051e-07
	Histidine				48HR		m+6	0	0	0	0	0	-1.33371e-08
Ap_13C-Lact+GAA1_LT	Histidine	AP	13C_Lactate	holidic medium	48HR	[AP] + 13C-Lactate + holidic medium (48Hours)	m+0	3.8914e+08	4.19931e+08	1.12054e+09	1	0	0.00527023
	Histidine				48HR		m+1	3.51175e+06	0	0	0	0	-0.0674859
	Histidine				48HR		m+2	1.33775e+06	0	0	0	0	-0.00324833
	Histidine				48HR		m+3	0	0	0	0	0	-0.000363644
	Histidine				48HR		m+4	0	0	0	0	0	-1.53793e-05
	Histidine				48HR		m+5	0	0	0	0	0	-5.31079e-07
	Histidine				48HR		m+6	0	0	0	0	0	-1.33377e-08
Ap_13C-Lact+GAA2_LT	Histidine				48HR		m+0	3.76001e+08	4.05753e+08	1.53649e+09	1	0	0.0052684
	Histidine				48HR		m+1	3.38752e+06	0	0	0	0	-0.0674846
	Histidine				48HR		m+2	1.38963e+06	0	0	0	0	-0.00299269
	Histidine				48HR		m+3	0	0	0	0	0	-0.000363556
	Histidine				48HR		m+4	0	0	0	0	0	-1.53756e-05
	Histidine				48HR		m+5	0	0	0	0	0	-5.30952e-07
	Histidine				48HR		m+6	0	0	0	0	0	-1.33346e-08
Ap_13C-Lact+GAA3_LT	Histidine				48HR		m+0	3.62229e+08	3.90909e+08	2.40523e+08	1	0	0.0052226
	Histidine				48HR		m+1	3.49108e+06	0	0	0	0	-0.0668564
	Histidine				48HR		m+2	1.17249e+06	0	0	0	0	-0.00344561
	Histidine				48HR		m+3	0	0	0	0	0	-0.000363512
	Histidine				48HR		m+4	0	0	0	0	0	-1.53737e-05
	Histidine				48HR		m+5	0	0	0	0	0	-5.30887e-07
	Histidine				48HR		m+6	0	0	0	0	0	-1.33329e-08
Ap_13C-Lact+GAA-H1_LT	Histidine			holidic medium -His	48HR	[AP] + 13C-Lactate + holidic medium -His (48Hours)	m+0	1.08376e+07	1.16866e+07	3.95961e+07	1	0	0.00605655
	Histidine				48HR		m+1	0	0	0	0	0	-0.0772953
	Histidine				48HR		m+2	0	0	0	0	0	-0.00672165
	Histidine				48HR		m+3	0	0	0	0	0	-0.000367909
	Histidine				48HR		m+4	0	0	0	0	0	-1.55596e-05
	Histidine				48HR		m+5	0	0	0	0	0	-5.37307e-07
	Histidine				48HR		m+6	0	0	0	0	0	-1.34942e-08
Ap_13C-Lact+GAA-H2_LT	Histidine				48HR		m+0	5.90136e+06	6.3637e+06	2.01062e+07	1	0	0.00605655
	Histidine				48HR		m+1	0	0	0	0	0	-0.0772953
	Histidine				48HR		m+2	0	0	0	0	0	-0.00672165
	Histidine				48HR		m+3	0	0	0	0	0	-0.000367909
	Histidine				48HR		m+4	0	0	0	0	0	-1.55596e-05
	Histidine				48HR		m+5	0	0	0	0	0	-5.37307e-07
	Histidine				48HR		m+6	0	0	0	0	0	-1.34942e-08
Ap_13C-Lact+GAA-H3_LT	Histidine				48HR		m+0	4.2425e+06	4.57487e+06	3.15826e+06	1	0	0.00605655
	Histidine				48HR		m+1	0	0	0	0	0	-0.0772953
	Histidine				48HR		m+2	0	0	0	0	0	-0.00672165
	Histidine				48HR		m+3	0	0	0	0	0	-0.000367909
	Histidine				48HR		m+4	0	0	0	0	0	-1.55596e-05
	Histidine				48HR		m+5	0	0	0	0	0	-5.37307e-07
	Histidine				48HR		m+6	0	0	0	0	0	-1.34942e-08
Ap_13C-Lact+GAA-I1_LT	Histidine			holidic medium -Ile	48HR	[AP] + 13C-Lactate + holidic medium -Ile (48Hours)	m+0	3.60785e+08	3.89345e+08	9.97576e+08	1	0	0.00523747
	Histidine				48HR		m+1	3.40402e+06	0	0	0	0	-0.0670596
	Histidine				48HR		m+2	1.21824e+06	0	0	0	0	-0.00330772
	Histidine				48HR		m+3	0	0	0	0	0	-0.000363529
	Histidine				48HR		m+4	0	0	0	0	0	-1.53744e-05
	Histidine				48HR		m+5	0	0	0	0	0	-5.30912e-07
	Histidine				48HR		m+6	0	0	0	0	0	-1.33336e-08
Ap_13C-Lact+GAA-I2_LT	Histidine				48HR		m+0	2.08282e+08	2.24895e+08	1.50222e+08	1	0	0.00464057
	Histidine				48HR		m+1	3.40884e+06	0	0	0	0	-0.0596605
	Histidine				48HR		m+2	1.37446e+06	0	0	0	0	-0.000128518
	Histidine				48HR		m+3	0	0	0	0	0	-0.000360123
	Histidine				48HR		m+4	0	0	0	0	0	-1.52304e-05
	Histidine				48HR		m+5	0	0	0	0	0	-5.25937e-07
	Histidine				48HR		m+6	0	0	0	0	0	-1.32086e-08
Ap_13C-Lact+GAA-I3_LT	Histidine				48HR		m+0	381548018	4.11749e+08	1.6438e+09	1	0	0.00524432
	Histidine				48HR		m+1	3.56778e+06	0	0	0	0	-0.0671477
	Histidine				48HR		m+2	1.28902e+06	0	0	0	0	-0.00330621
	Histidine				48HR		m+3	0	0	0	0	0	-0.000363557
	Histidine				48HR		m+4	0	0	0	0	0	-1.53756e-05
	Histidine				48HR		m+5	0	0	0	0	0	-5.30952e-07
	Histidine				48HR		m+6	0	0	0	0	0	-1.33346e-08
Ap+Lp_12C_GAA-I1_LT	Histidine	AP+LP	C12_Glucose	holidic medium -Ile	48HR	[AP+LP] + C12-holidic medium -Ile (48Hours)	m+0	3.65403e+08	3.94319e+08	4.36719e+08	1	0	0.00526032
	Histidine				48HR		m+1	3.34535e+06	0	0	0	0	-0.067353
	Histidine				48HR		m+2	1.23264e+06	0	0	0	0	-0.00331172
	Histidine				48HR		m+3	0	0	0	0	0	-0.000363623
	Histidine				48HR		m+4	0	0	0	0	0	-1.53784e-05
	Histidine				48HR		m+5	0	0	0	0	0	-5.31049e-07
	Histidine				48HR		m+6	0	0	0	0	0	-1.3337e-08
Ap+Lp_12C_GAA-I2_LT	Histidine				48HR		m+0	3.78618e+08	4.08573e+08	5.24726e+08	1	0	0.00527966
	Histidine				48HR		m+1	3.37802e+06	0	0	0	0	-0.0675993
	Histidine				48HR		m+2	1.26708e+06	0	0	0	0	-0.0033389
	Histidine				48HR		m+3	0	0	0	0	0	-0.00036371
	Histidine				48HR		m+4	0	0	0	0	0	-1.53821e-05
	Histidine				48HR		m+5	0	0	0	0	0	-5.31176e-07
	Histidine				48HR		m+6	0	0	0	0	0	-1.33402e-08
Ap+Lp_12C_GAA-I3_LT	Histidine				48HR		m+0	3.76463e+08	4.06243e+08	6.11741e+08	1	0	0.00528752
	Histidine				48HR		m+1	3.29881e+06	0	0	0	0	-0.0677377
	Histidine				48HR		m+2	1.42291e+06	0	0	0	0	-0.00291023
	Histidine				48HR		m+3	0	0	0	0	0	-0.000363608
	Histidine				48HR		m+4	0	0	0	0	0	-1.53778e-05
	Histidine				48HR		m+5	0	0	0	0	0	-5.31027e-07
	Histidine				48HR		m+6	0	0	0	0	0	-1.33365e-08
Ap+Lp_13C_GAA1_LT	Histidine			holidic medium	48HR	[AP+LP] + 13C-holidic medium (48Hours)	m+0	3.72583e+08	4.02065e+08	4.16626e+08	1	0	0.00527024
	Histidine				48HR		m+1	3.36813e+06	0	0	0	0	-0.0674767
	Histidine				48HR		m+2	1.24054e+06	0	0	0	0	-0.00335546
	Histidine				48HR		m+3	0	0	0	0	0	-0.000363677
	Histidine				48HR		m+4	0	0	0	0	0	-1.53807e-05
	Histidine				48HR		m+5	0	0	0	0	0	-5.31128e-07
	Histidine				48HR		m+6	0	0	0	0	0	-1.3339e-08
Ap+Lp_13C_GAA2_LT	Histidine				48HR		m+0	3.58414e+08	3.86773e+08	2.03253e+08	1	0	0.00526956
	Histidine				48HR		m+1	3.2021e+06	0	0	0	0	-0.0675357
	Histidine				48HR		m+2	1.47517e+06	0	0	0	0	-0.00257705
	Histidine				48HR		m+3	0	0	0	0	0	-0.000363432
	Histidine				48HR		m+4	0	0	0	0	0	-1.53703e-05
	Histidine				48HR		m+5	0	0	0	0	0	-5.30769e-07
	Histidine				48HR		m+6	0	0	0	0	0	-1.333e-08
Ap+Lp_13C_GAA3_LT	Histidine				48HR		m+0	3.24332e+08	3.49989e+08	2.586e+08	1	0	0.00528543
	Histidine				48HR		m+1	2.86046e+06	0	0	0	0	-0.0676923
	Histidine				48HR		m+2	1.15606e+06	0	0	0	0	-0.00312332
	Histidine				48HR		m+3	0	0	0	0	0	-0.000363666
	Histidine				48HR		m+4	0	0	0	0	0	-1.53802e-05
	Histidine				48HR		m+5	0	0	0	0	0	-5.31112e-07
	Histidine				48HR		m+6	0	0	0	0	0	-1.33386e-08
Ap+Lp_13C_GAA-H1_LT	Histidine			holidic medium -His	48HR	[AP+LP] + 13C-holidic medium -His (48Hours)	m+0	5.80575e+06	6.2606e+06	4.47186e+06	1	0	0.00605655
	Histidine				48HR		m+1	0	0	0	0	0	-0.0772953
	Histidine				48HR		m+2	0	0	0	0	0	-0.00672165
	Histidine				48HR		m+3	0	0	0	0	0	-0.000367909
	Histidine				48HR		m+4	0	0	0	0	0	-1.55596e-05
	Histidine				48HR		m+5	0	0	0	0	0	-5.37307e-07
	Histidine				48HR		m+6	0	0	0	0	0	-1.34942e-08
Ap+Lp_13C_GAA-H2_LT	Histidine				48HR		m+0	5.07352e+06	5.471e+06	2.93191e+06	1	0	0.00605655
	Histidine				48HR		m+1	0	0	0	0	0	-0.0772953
	Histidine				48HR		m+2	0	0	0	0	0	-0.00672165
	Histidine				48HR		m+3	0	0	0	0	0	-0.000367909
	Histidine				48HR		m+4	0	0	0	0	0	-1.55596e-05
	Histidine				48HR		m+5	0	0	0	0	0	-5.37307e-07
	Histidine				48HR		m+6	0	0	0	0	0	-1.34942e-08
Ap+Lp_13C_GAA-H3_LT	Histidine				48HR		m+0	1.76798e+06	1.9065e+06	2.40648e+06	1	0	0.00605655
	Histidine				48HR		m+1	0	0	0	0	0	-0.0772953
	Histidine				48HR		m+2	0	0	0	0	0	-0.00672165
	Histidine				48HR		m+3	0	0	0	0	0	-0.000367909
	Histidine				48HR		m+4	0	0	0	0	0	-1.55596e-05
	Histidine				48HR		m+5	0	0	0	0	0	-5.37307e-07
	Histidine				48HR		m+6	0	0	0	0	0	-1.34942e-08
Ap+Lp_13C_GAA-I1_LT	Histidine			holidic medium -Ile	48HR	[AP+LP] + 13C-holidic medium -Ile (48Hours)	m+0	3.67266e+08	3.96199e+08	4.12207e+08	1	0	0.00560878
	Histidine				48HR		m+1	1.78661e+06	0	0	0	0	-0.071853
	Histidine				48HR		m+2	1.32479e+06	0	0	0	0	-0.003091
	Histidine				48HR		m+3	0	0	0	0	0	-0.000364965
	Histidine				48HR		m+4	0	0	0	0	0	-1.54351e-05
	Histidine				48HR		m+5	0	0	0	0	0	-5.33008e-07
	Histidine				48HR		m+6	0	0	0	0	0	-1.33862e-08
Ap+Lp_13C_GAA-I2_LT	Histidine				48HR		m+0	336207348	3.62808e+08	4.37579e+08	1	0	0.00527513
	Histidine				48HR		m+1	2.99708e+06	0	0	0	0	-0.0675785
	Histidine				48HR		m+2	1.27108e+06	0	0	0	0	-0.0029089
	Histidine				48HR		m+3	0	0	0	0	0	-0.000363558
	Histidine				48HR		m+4	0	0	0	0	0	-1.53756e-05
	Histidine				48HR		m+5	0	0	0	0	0	-5.30953e-07
	Histidine				48HR		m+6	0	0	0	0	0	-1.33346e-08
Ap+Lp_13C_GAA-I3_LT	Histidine				48HR		m+0	3.18698e+08	3.45405e+08	5.89019e+08	1	0	0.000961625
	Histidine				48HR		m+1	2.06257e+07	0	0	0	0	-0.0121348
	Histidine				48HR		m+2	1.25546e+06	0	0	0	0	-0.00263538
	Histidine				48HR		m+3	0	0	0	0	0	-0.000346014
	Histidine				48HR		m+4	0	0	0	0	0	-1.46336e-05
	Histidine				48HR		m+5	0	0	0	0	0	-5.05331e-07
	Histidine				48HR		m+6	0	0	0	0	0	-1.26911e-08

## Sheet: Isoleucine
Sample	Metabolite	Type	Labelled Substrate	Media	Time	Group	isotopologue	AUC	Corrected AUC	Normalized AUC	isotopologue_fraction	Mean Percent Enrichment	residuum
13C_M_GAA1	Isoleucine	BLANK	13C_Glucose	holidic medium	0HR	[BLANK] + 13C-holidic medium (0 Hours)	m+0	1386109682	1.48645e+09	1.48645e+09	1	0	0.00471974
	Isoleucine				0HR		m+1	4.73951e+06	0	0	0	0	-0.0665326
	Isoleucine				0HR		m+2	8.38492e+06	0	0	0	0	-0.000186069
	Isoleucine				0HR		m+3	0	0	0	0	0	-0.000321927
	Isoleucine				0HR		m+4	0	0	0	0	0	-1.31675e-05
	Isoleucine				0HR		m+5	0	0	0	0	0	-4.39583e-07
	Isoleucine				0HR		m+6	0	0	0	0	0	-1.02438e-08
13C_M_GAA2	Isoleucine				0HR		m+0	1379581534	1.47946e+09	1.47946e+09	1	0	0.004718
	Isoleucine				0HR		m+1	4.76627e+06	0	0	0	0	-0.0665006
	Isoleucine				0HR		m+2	8.22962e+06	0	0	0	0	-0.000269251
	Isoleucine				0HR		m+3	0	0	0	0	0	-0.000321943
	Isoleucine				0HR		m+4	0	0	0	0	0	-1.31681e-05
	Isoleucine				0HR		m+5	0	0	0	0	0	-4.39605e-07
	Isoleucine				0HR		m+6	0	0	0	0	0	-1.02443e-08
13C_M_GAA3	Isoleucine				0HR		m+0	1474198404	1.58093e+09	1.58093e+09	1	0	0.00471464
	Isoleucine				0HR		m+1	5.14751e+06	0	0	0	0	-0.0664582
	Isoleucine				0HR		m+2	8.87723e+06	0	0	0	0	-0.000213346
	Isoleucine				0HR		m+3	0	0	0	0	0	-0.000321915
	Isoleucine				0HR		m+4	0	0	0	0	0	-1.3167e-05
	Isoleucine				0HR		m+5	0	0	0	0	0	-4.39565e-07
	Isoleucine				0HR		m+6	0	0	0	0	0	-1.02434e-08
13C_M_GAA-H1	Isoleucine			holidic medium -His	0HR	[BLANK] + 13C-holidic medium -His (0 Hours)	m+0	1391374241	1.4921e+09	1.4921e+09	1	0	0.00472266
	Isoleucine				0HR		m+1	4.72613e+06	0	0	0	0	-0.0665637
	Isoleucine				0HR		m+2	8.25825e+06	0	0	0	0	-0.000298956
	Isoleucine				0HR		m+3	0	0	0	0	0	-0.00032197
	Isoleucine				0HR		m+4	0	0	0	0	0	-1.31692e-05
	Isoleucine				0HR		m+5	0	0	0	0	0	-4.39641e-07
	Isoleucine				0HR		m+6	0	0	0	0	0	-1.02452e-08
13C_M_GAA-H2	Isoleucine				0HR		m+0	1454308654	1.55958e+09	1.55958e+09	1	0	0.00473091
	Isoleucine				0HR		m+1	4.81853e+06	0	0	0	0	-0.0666638
	Isoleucine				0HR		m+2	8.36044e+06	0	0	0	0	-0.0004839
	Isoleucine				0HR		m+3	0	0	0	0	0	-0.000322054
	Isoleucine				0HR		m+4	0	0	0	0	0	-1.31727e-05
	Isoleucine				0HR		m+5	0	0	0	0	0	-4.39756e-07
	Isoleucine				0HR		m+6	0	0	0	0	0	-1.02478e-08
13C_M_GAA-H3	Isoleucine				0HR		m+0	1495601558	1.60388e+09	1.60388e+09	1	0	0.00471809
	Isoleucine				0HR		m+1	5.16115e+06	0	0	0	0	-0.0665036
	Isoleucine				0HR		m+2	8.94959e+06	0	0	0	0	-0.000250783
	Isoleucine				0HR		m+3	0	0	0	0	0	-0.000321939
	Isoleucine				0HR		m+4	0	0	0	0	0	-1.31679e-05
	Isoleucine				0HR		m+5	0	0	0	0	0	-4.39598e-07
	Isoleucine				0HR		m+6	0	0	0	0	0	-1.02442e-08
13C_M_GAA-I1	Isoleucine			holidic medium -Ile	0HR	[BLANK] + 13C-holidic medium -Ile (0 Hours)	m+0	0	0	0	0	0	0
	Isoleucine				0HR		m+1	0	0	0	0	0	0
	Isoleucine				0HR		m+2	0	0	0	0	0	0
	Isoleucine				0HR		m+3	0	0	0	0	0	0
	Isoleucine				0HR		m+4	0	0	0	0	0	0
	Isoleucine				0HR		m+5	0	0	0	0	0	0
	Isoleucine				0HR		m+6	0	0	0	0	0	0
13C_M_GAA-I2	Isoleucine				0HR		m+0	0	0	0	0	0	0
	Isoleucine				0HR		m+1	0	0	0	0	0	0
	Isoleucine				0HR		m+2	0	0	0	0	0	0
	Isoleucine				0HR		m+3	0	0	0	0	0	0
	Isoleucine				0HR		m+4	0	0	0	0	0	0
	Isoleucine				0HR		m+5	0	0	0	0	0	0
	Isoleucine				0HR		m+6	0	0	0	0	0	0
13C_M_GAA-I3	Isoleucine				0HR		m+0	0	0	0	0	0	0
	Isoleucine				0HR		m+1	0	0	0	0	0	0
	Isoleucine				0HR		m+2	0	0	0	0	0	0
	Isoleucine				0HR		m+3	0	0	0	0	0	0
	Isoleucine				0HR		m+4	0	0	0	0	0	0
	Isoleucine				0HR		m+5	0	0	0	0	0	0
	Isoleucine				0HR		m+6	0	0	0	0	0	0
13C-Lact_M_GAA1	Isoleucine	BLANK	13C_Lactate	holidic medium	0HR	[BLANK] + 13C-Lactate +holidic medium (0 Hours)	m+0	1367999458	1.46704e+09	1.46704e+09	1	0	0.00471638
	Isoleucine				0HR		m+1	4.75713e+06	0	0	0	0	-0.0664773
	Isoleucine				0HR		m+2	8.1524e+06	0	0	0	0	-0.000275149
	Isoleucine				0HR		m+3	0	0	0	0	0	-0.000321939
	Isoleucine				0HR		m+4	0	0	0	0	0	-1.31679e-05
	Isoleucine				0HR		m+5	0	0	0	0	0	-4.39598e-07
	Isoleucine				0HR		m+6	0	0	0	0	0	-1.02442e-08
13C-Lact_M_GAA2	Isoleucine				0HR		m+0	1462397712	1.56828e+09	1.56828e+09	1	0	0.00470886
	Isoleucine				0HR		m+1	5.21628e+06	0	0	0	0	-0.0663781
	Isoleucine				0HR		m+2	8.82839e+06	0	0	0	0	-0.000198315
	Isoleucine				0HR		m+3	0	0	0	0	0	-0.000321887
	Isoleucine				0HR		m+4	0	0	0	0	0	-1.31659e-05
	Isoleucine				0HR		m+5	0	0	0	0	0	-4.39528e-07
	Isoleucine				0HR		m+6	0	0	0	0	0	-1.02425e-08
13C-Lact_M_GAA3	Isoleucine				0HR		m+0	1507703004	1.61685e+09	1.61685e+09	1	0	0.00471975
	Isoleucine				0HR		m+1	5.1776e+06	0	0	0	0	-0.0665237
	Isoleucine				0HR		m+2	8.96631e+06	0	0	0	0	-0.000287385
	Isoleucine				0HR		m+3	0	0	0	0	0	-0.000321955
	Isoleucine				0HR		m+4	0	0	0	0	0	-1.31686e-05
	Isoleucine				0HR		m+5	0	0	0	0	0	-4.39621e-07
	Isoleucine				0HR		m+6	0	0	0	0	0	-1.02447e-08
13C-Lact_M_GAA-H1	Isoleucine			holidic medium -His	0HR	[BLANK] + 13C-Lactate +holidic medium -His (0 Hours)	m+0	1574130761	1.6881e+09	1.6881e+09	1	0	0.00471287
	Isoleucine				0HR		m+1	5.56096e+06	0	0	0	0	-0.0664229
	Isoleucine				0HR		m+2	9.29191e+06	0	0	0	0	-0.000331114
	Isoleucine				0HR		m+3	0	0	0	0	0	-0.00032194
	Isoleucine				0HR		m+4	0	0	0	0	0	-1.3168e-05
	Isoleucine				0HR		m+5	0	0	0	0	0	-4.396e-07
	Isoleucine				0HR		m+6	0	0	0	0	0	-1.02442e-08
13C-Lact_M_GAA-H2	Isoleucine				0HR		m+0	1561601640	1.67465e+09	1.67465e+09	1	0	0.00472202
	Isoleucine				0HR		m+1	5.297e+06	0	0	0	0	-0.0665627
	Isoleucine				0HR		m+2	9.41122e+06	0	0	0	0	-0.000208457
	Isoleucine				0HR		m+3	0	0	0	0	0	-0.000321943
	Isoleucine				0HR		m+4	0	0	0	0	0	-1.31681e-05
	Isoleucine				0HR		m+5	0	0	0	0	0	-4.39604e-07
	Isoleucine				0HR		m+6	0	0	0	0	0	-1.02443e-08
13C-Lact_M_GAA-H3	Isoleucine				0HR		m+0	1521130651	1.63124e+09	1.63124e+09	1	0	0.0047292
	Isoleucine				0HR		m+1	5.03603e+06	0	0	0	0	-0.066655
	Isoleucine				0HR		m+2	9.0112e+06	0	0	0	0	-0.000310151
	Isoleucine				0HR		m+3	0	0	0	0	0	-0.000321999
	Isoleucine				0HR		m+4	0	0	0	0	0	-1.31704e-05
	Isoleucine				0HR		m+5	0	0	0	0	0	-4.39681e-07
	Isoleucine				0HR		m+6	0	0	0	0	0	-1.02461e-08
13C-Lact_M_GAA-I1	Isoleucine			holidic medium -Ile	0HR	[BLANK] + 13C-Lactate +holidic medium -Ile (0 Hours)	m+0	0	0	0	0	0	0
	Isoleucine				0HR		m+1	0	0	0	0	0	0
	Isoleucine				0HR		m+2	0	0	0	0	0	0
	Isoleucine				0HR		m+3	0	0	0	0	0	0
	Isoleucine				0HR		m+4	0	0	0	0	0	0
	Isoleucine				0HR		m+5	0	0	0	0	0	0
	Isoleucine				0HR		m+6	0	0	0	0	0	0
13C-Lact_M_GAA-I2	Isoleucine				0HR		m+0	0	0	0	0	0	0
	Isoleucine				0HR		m+1	0	0	0	0	0	0
	Isoleucine				0HR		m+2	0	0	0	0	0	0
	Isoleucine				0HR		m+3	0	0	0	0	0	0
	Isoleucine				0HR		m+4	0	0	0	0	0	0
	Isoleucine				0HR		m+5	0	0	0	0	0	0
	Isoleucine				0HR		m+6	0	0	0	0	0	0
13C-Lact_M_GAA-I3	Isoleucine				0HR		m+0	0	0	0	0	0	0
	Isoleucine				0HR		m+1	0	0	0	0	0	0
	Isoleucine				0HR		m+2	0	0	0	0	0	0
	Isoleucine				0HR		m+3	0	0	0	0	0	0
	Isoleucine				0HR		m+4	0	0	0	0	0	0
	Isoleucine				0HR		m+5	0	0	0	0	0	0
	Isoleucine				0HR		m+6	0	0	0	0	0	0
Ap_13C_GAA1	Isoleucine	AP	13C_Glucose	holidic medium	24HR	[AP] + 13C-holidic medium (24Hours)	m+0	1252462405	1.34313e+09	6.65108e+09	1	0	0.00472089
	Isoleucine				24HR		m+1	4.26689e+06	0	0	0	0	-0.066547
	Isoleucine				24HR		m+2	7.55138e+06	0	0	0	0	-0.000205901
	Isoleucine				24HR		m+3	0	0	0	0	0	-0.000321937
	Isoleucine				24HR		m+4	0	0	0	0	0	-1.31679e-05
	Isoleucine				24HR		m+5	0	0	0	0	0	-4.39597e-07
	Isoleucine				24HR		m+6	0	0	0	0	0	-1.02441e-08
Ap_13C_GAA2	Isoleucine				24HR		m+0	1277117568	1.36958e+09	2.69211e+09	1	0	0.00471378
	Isoleucine				24HR		m+1	4.45852e+06	0	0	0	0	-0.0664534
	Isoleucine				24HR		m+2	7.7973e+06	0	0	0	0	-0.000130475
	Isoleucine				24HR		m+3	0	0	0	0	0	-0.000321888
	Isoleucine				24HR		m+4	0	0	0	0	0	-1.31659e-05
	Isoleucine				24HR		m+5	0	0	0	0	0	-4.3953e-07
	Isoleucine				24HR		m+6	0	0	0	0	0	-1.02426e-08
Ap_13C_GAA3	Isoleucine				24HR		m+0	1299193198	1.39324e+09	5.78644e+09	1	0	0.00472501
	Isoleucine				24HR		m+1	4.37088e+06	0	0	0	0	-0.0665974
	Isoleucine				24HR		m+2	7.7192e+06	0	0	0	0	-0.000292794
	Isoleucine				24HR		m+3	0	0	0	0	0	-0.000321978
	Isoleucine				24HR		m+4	0	0	0	0	0	-1.31695e-05
	Isoleucine				24HR		m+5	0	0	0	0	0	-4.39652e-07
	Isoleucine				24HR		m+6	0	0	0	0	0	-1.02454e-08
Ap_13C_GAA-H1	Isoleucine			holidic medium -His	24HR	[AP] + 13C-holidic medium -His (24Hours)	m+0	2.89641e+08	3.10609e+08	7.01595e+08	1	0	0.00472096
	Isoleucine				24HR		m+1	1.01181e+06	0	0	0	0	-0.0664954
	Isoleucine				24HR		m+2	1.57222e+06	0	0	0	0	-0.000801768
	Isoleucine				24HR		m+3	0	0	0	0	0	-0.000322102
	Isoleucine				24HR		m+4	0	0	0	0	0	-1.31746e-05
	Isoleucine				24HR		m+5	0	0	0	0	0	-4.39822e-07
	Isoleucine				24HR		m+6	0	0	0	0	0	-1.02494e-08
Ap_13C_GAA-H2	Isoleucine				24HR		m+0	1291545231	1.38504e+09	4.91928e+09	1	0	0.00472339
	Isoleucine				24HR		m+1	4.3692e+06	0	0	0	0	-0.0665765
	Isoleucine				24HR		m+2	7.70107e+06	0	0	0	0	-0.000271843
	Isoleucine				24HR		m+3	0	0	0	0	0	-0.000321966
	Isoleucine				24HR		m+4	0	0	0	0	0	-1.3169e-05
	Isoleucine				24HR		m+5	0	0	0	0	0	-4.39635e-07
	Isoleucine				24HR		m+6	0	0	0	0	0	-1.0245e-08
Ap_13C_GAA-H3	Isoleucine				24HR		m+0	1305134549	1.39962e+09	3.02859e+09	1	0	0.00471679
	Isoleucine				24HR		m+1	4.4912e+06	0	0	0	0	-0.0665016
	Isoleucine				24HR		m+2	8.05423e+06	0	0	0	0	-6.52774e-05
	Isoleucine				24HR		m+3	0	0	0	0	0	-0.000321882
	Isoleucine				24HR		m+4	0	0	0	0	0	-1.31656e-05
	Isoleucine				24HR		m+5	0	0	0	0	0	-4.39521e-07
	Isoleucine				24HR		m+6	0	0	0	0	0	-1.02424e-08
Ap_13C_GAA-I1	Isoleucine			holidic medium -Ile	24HR	[AP] + 13C-holidic medium -Ile (24Hours)	m+0	0	0	0	0	0	0
	Isoleucine				24HR		m+1	0	0	0	0	0	0
	Isoleucine				24HR		m+2	0	0	0	0	0	0
	Isoleucine				24HR		m+3	0	0	0	0	0	0
	Isoleucine				24HR		m+4	0	0	0	0	0	0
	Isoleucine				24HR		m+5	0	0	0	0	0	0
	Isoleucine				24HR		m+6	0	0	0	0	0	0
Ap_13C_GAA-I2	Isoleucine				24HR		m+0	0	0	0	0	0	0
	Isoleucine				24HR		m+1	0	0	0	0	0	0
	Isoleucine				24HR		m+2	0	0	0	0	0	0
	Isoleucine				24HR		m+3	0	0	0	0	0	0
	Isoleucine				24HR		m+4	0	0	0	0	0	0
	Isoleucine				24HR		m+5	0	0	0	0	0	0
	Isoleucine				24HR		m+6	0	0	0	0	0	0
Ap_13C_GAA-I3	Isoleucine				24HR		m+0	0	0	0	0	0	0
	Isoleucine				24HR		m+1	0	0	0	0	0	0
	Isoleucine				24HR		m+2	0	0	0	0	0	0
	Isoleucine				24HR		m+3	0	0	0	0	0	0
	Isoleucine				24HR		m+4	0	0	0	0	0	0
	Isoleucine				24HR		m+5	0	0	0	0	0	0
	Isoleucine				24HR		m+6	0	0	0	0	0	0
Ap_13C-Lact+GAA1	Isoleucine	AP	13C_Lactate	holidic medium	24HR	[AP] + 13C-Lactate +holidic medium (24Hours)	m+0	1354261627	1.4523e+09	6.18128e+09	1	0	0.00471903
	Isoleucine				24HR		m+1	4.58208e+06	0	0	0	0	-0.0665498
	Isoleucine				24HR		m+2	8.61445e+06	0	0	0	0	0.000122718
	Isoleucine				24HR		m+3	0	0	0	0	0	-0.000321839
	Isoleucine				24HR		m+4	0	0	0	0	0	-1.31639e-05
	Isoleucine				24HR		m+5	0	0	0	0	0	-4.39462e-07
	Isoleucine				24HR		m+6	0	0	0	0	0	-1.0241e-08
Ap_13C-Lact+GAA2	Isoleucine				24HR		m+0	1431624883	1.53527e+09	8.88385e+09	1	0	0.00471743
	Isoleucine				24HR		m+1	4.91163e+06	0	0	0	0	-0.0665117
	Isoleucine				24HR		m+2	8.8524e+06	0	0	0	0	-5.31184e-05
	Isoleucine				24HR		m+3	0	0	0	0	0	-0.000321881
	Isoleucine				24HR		m+4	0	0	0	0	0	-1.31656e-05
	Isoleucine				24HR		m+5	0	0	0	0	0	-4.3952e-07
	Isoleucine				24HR		m+6	0	0	0	0	0	-1.02423e-08
Ap_13C-Lact+GAA3	Isoleucine				24HR		m+0	1346457121	1.44394e+09	2.08299e+09	1	0	0.00471134
	Isoleucine				24HR		m+1	4.60195e+06	0	0	0	0	-0.0664828
	Isoleucine				24HR		m+2	9.20143e+06	0	0	0	0	0.000590646
	Isoleucine				24HR		m+3	0	0	0	0	0	-0.000321679
	Isoleucine				24HR		m+4	0	0	0	0	0	-1.31573e-05
	Isoleucine				24HR		m+5	0	0	0	0	0	-4.39244e-07
	Isoleucine				24HR		m+6	0	0	0	0	0	-1.02359e-08
Ap_13C-Lact+GAA-H1	Isoleucine			holidic medium -His	24HR	[AP] + 13C-Lactate +holidic medium -His (24Hours)	m+0	1316325802	1.41163e+09	8.16842e+09	1	0	0.00471009
	Isoleucine				24HR		m+1	4.60403e+06	0	0	0	0	-0.0664272
	Isoleucine				24HR		m+2	8.42454e+06	0	0	0	0	0.000161313
	Isoleucine				24HR		m+3	0	0	0	0	0	-0.000321793
	Isoleucine				24HR		m+4	0	0	0	0	0	-1.3162e-05
	Isoleucine				24HR		m+5	0	0	0	0	0	-4.39399e-07
	Isoleucine				24HR		m+6	0	0	0	0	0	-1.02395e-08
Ap_13C-Lact+GAA-H2	Isoleucine				24HR		m+0	1349627542	1.44733e+09	7.76431e+09	1	0	0.00472155
	Isoleucine				24HR		m+1	4.55748e+06	0	0	0	0	-0.066569
	Isoleucine				24HR		m+2	8.33332e+06	0	0	0	0	-6.19403e-05
	Isoleucine				24HR		m+3	0	0	0	0	0	-0.0003219
	Isoleucine				24HR		m+4	0	0	0	0	0	-1.31664e-05
	Isoleucine				24HR		m+5	0	0	0	0	0	-4.39546e-07
	Isoleucine				24HR		m+6	0	0	0	0	0	-1.02429e-08
Ap_13C-Lact+GAA-H3	Isoleucine				24HR		m+0	1340869672	1.43794e+09	2.55359e+09	1	0	0.00471633
	Isoleucine				24HR		m+1	4.59469e+06	0	0	0	0	-0.0665075
	Isoleucine				24HR		m+2	8.46506e+06	0	0	0	0	7.52822e-05
	Isoleucine				24HR		m+3	0	0	0	0	0	-0.000321842
	Isoleucine				24HR		m+4	0	0	0	0	0	-1.3164e-05
	Isoleucine				24HR		m+5	0	0	0	0	0	-4.39466e-07
	Isoleucine				24HR		m+6	0	0	0	0	0	-1.02411e-08
Ap_13C-Lact+GAA-I1	Isoleucine			holidic medium -Ile	24HR	[AP] + 13C-Lactate +holidic medium -Ile (24Hours)	m+0	0	0	0	0	0	0
	Isoleucine				24HR		m+1	0	0	0	0	0	0
	Isoleucine				24HR		m+2	0	0	0	0	0	0
	Isoleucine				24HR		m+3	0	0	0	0	0	0
	Isoleucine				24HR		m+4	0	0	0	0	0	0
	Isoleucine				24HR		m+5	0	0	0	0	0	0
	Isoleucine				24HR		m+6	0	0	0	0	0	0
Ap_13C-Lact+GAA-I2	Isoleucine				24HR		m+0	0	0	0	0	0.333333	-0.000101637
	Isoleucine				24HR		m+1	0	0	0	0	0.333333	-0.0201292
	Isoleucine				24HR		m+2	1.81402e+06	1.94437e+06	5.1616e+06	1	0.333333	0.00285982
	Isoleucine				24HR		m+3	0	0	0	0	0.333333	-0.0492007
	Isoleucine				24HR		m+4	0	0	0	0	0.333333	-0.00506844
	Isoleucine				24HR		m+5	0	0	0	0	0.333333	-0.000210149
	Isoleucine				24HR		m+6	0	0	0	0	0.333333	-8.17458e-06
Ap_13C-Lact+GAA-I3	Isoleucine				24HR		m+0	0	0	0	0	0	0
	Isoleucine				24HR		m+1	0	0	0	0	0	0
	Isoleucine				24HR		m+2	0	0	0	0	0	0
	Isoleucine				24HR		m+3	0	0	0	0	0	0
	Isoleucine				24HR		m+4	0	0	0	0	0	0
	Isoleucine				24HR		m+5	0	0	0	0	0	0
	Isoleucine				24HR		m+6	0	0	0	0	0	0
Ap+Lp_12C_GAA-I1	Isoleucine	AP+LP	C12_Glucose	holidic medium -Ile	24HR	[AP+LP] + C12-holidic medium -Ile (24Hours)	m+0	0	0	0	0	0	0
	Isoleucine				24HR		m+1	0	0	0	0	0	0
	Isoleucine				24HR		m+2	0	0	0	0	0	0
	Isoleucine				24HR		m+3	0	0	0	0	0	0
	Isoleucine				24HR		m+4	0	0	0	0	0	0
	Isoleucine				24HR		m+5	0	0	0	0	0	0
	Isoleucine				24HR		m+6	0	0	0	0	0	0
Ap+Lp_12C_GAA-I2	Isoleucine				24HR		m+0	0	0	0	0	0	0
	Isoleucine				24HR		m+1	0	0	0	0	0	0
	Isoleucine				24HR		m+2	0	0	0	0	0	0
	Isoleucine				24HR		m+3	0	0	0	0	0	0
	Isoleucine				24HR		m+4	0	0	0	0	0	0
	Isoleucine				24HR		m+5	0	0	0	0	0	0
	Isoleucine				24HR		m+6	0	0	0	0	0	0
Ap+Lp_12C_GAA-I3	Isoleucine				24HR		m+0	0	0	0	0	0	0
	Isoleucine				24HR		m+1	0	0	0	0	0	0
	Isoleucine				24HR		m+2	0	0	0	0	0	0
	Isoleucine				24HR		m+3	0	0	0	0	0	0
	Isoleucine				24HR		m+4	0	0	0	0	0	0
	Isoleucine				24HR		m+5	0	0	0	0	0	0
	Isoleucine				24HR		m+6	0	0	0	0	0	0
Ap+Lp_13C_GAA1	Isoleucine		13C_Glucose	holidic medium	24HR	[AP+LP] + 13C-holidic medium (24Hours)	m+0	1321521075	1.4172e+09	4.10032e+09	1	0	0.00471201
	Isoleucine				24HR		m+1	4517372	0	0	0	0	-0.0664865
	Isoleucine				24HR		m+2	8.94563e+06	0	0	0	0	0.000526715
	Isoleucine				24HR		m+3	0	0	0	0	0	-0.0003217
	Isoleucine				24HR		m+4	0	0	0	0	0	-1.31582e-05
	Isoleucine				24HR		m+5	0	0	0	0	0	-4.39272e-07
	Isoleucine				24HR		m+6	0	0	0	0	0	-1.02366e-08
Ap+Lp_13C_GAA2	Isoleucine				24HR		m+0	1258040156	1.34913e+09	1.21895e+09	0.999989	3.81522e-06	0.00470334
	Isoleucine				24HR		m+1	4.29258e+06	0	0	0	3.81522e-06	-0.0664376
	Isoleucine				24HR		m+2	9.58648e+06	15441.8	13951.8	1.14457e-05	3.81522e-06	0.00135665
	Isoleucine				24HR		m+3	0	0	0	0	3.81522e-06	-0.00032199
	Isoleucine				24HR		m+4	0	0	0	0	3.81522e-06	-1.32046e-05
	Isoleucine				24HR		m+5	0	0	0	0	3.81522e-06	-4.41287e-07
	Isoleucine				24HR		m+6	0	0	0	0	3.81522e-06	-1.03206e-08
Ap+Lp_13C_GAA3	Isoleucine				24HR		m+0	1325325602	1.42128e+09	1.46685e+09	1	0	0.00470751
	Isoleucine				24HR		m+1	4.51977e+06	0	0	0	0	-0.0664641
	Isoleucine				24HR		m+2	9.59496e+06	0	0	0	0	0.000992009
	Isoleucine				24HR		m+3	0	0	0	0	0	-0.000321553
	Isoleucine				24HR		m+4	0	0	0	0	0	-1.31522e-05
	Isoleucine				24HR		m+5	0	0	0	0	0	-4.39072e-07
	Isoleucine				24HR		m+6	0	0	0	0	0	-1.02319e-08
Ap+Lp_13C_GAA-H1	Isoleucine			holidic medium -His	24HR	[AP+LP] + 13C-holidic medium -His (24Hours)	m+0	5.66405e+08	6.0741e+08	8.5236e+08	1	0	0.00471608
	Isoleucine				24HR		m+1	1.93141e+06	0	0	0	0	-0.0665161
	Isoleucine				24HR		m+2	3.65385e+06	0	0	0	0	0.000211763
	Isoleucine				24HR		m+3	0	0	0	0	0	-0.000321803
	Isoleucine				24HR		m+4	0	0	0	0	0	-1.31624e-05
	Isoleucine				24HR		m+5	0	0	0	0	0	-4.39413e-07
	Isoleucine				24HR		m+6	0	0	0	0	0	-1.02398e-08
Ap+Lp_13C_GAA-H2	Isoleucine				24HR		m+0	1340450502	1.43751e+09	1.43751e+09	1	0	0.004699
	Isoleucine				24HR		m+1	4.65519e+06	0	0	0	0	-0.0663752
	Isoleucine				24HR		m+2	1.01817e+07	0	0	0	0	0.00134369
	Isoleucine				24HR		m+3	0	0	0	0	0	-0.000321422
	Isoleucine				24HR		m+4	0	0	0	0	0	-1.31468e-05
	Isoleucine				24HR		m+5	0	0	0	0	0	-4.38893e-07
	Isoleucine				24HR		m+6	0	0	0	0	0	-1.02277e-08
Ap+Lp_13C_GAA-H3	Isoleucine				24HR		m+0	1436255599	1.54027e+09	3.79539e+09	1	0	0.00469342
	Isoleucine				24HR		m+1	5.31303e+06	0	0	0	0	-0.0662054
	Isoleucine				24HR		m+2	9.41209e+06	0	0	0	0	0.000312784
	Isoleucine				24HR		m+3	0	0	0	0	0	-0.000321685
	Isoleucine				24HR		m+4	0	0	0	0	0	-1.31576e-05
	Isoleucine				24HR		m+5	0	0	0	0	0	-4.39252e-07
	Isoleucine				24HR		m+6	0	0	0	0	0	-1.02361e-08
Ap+Lp_13C_GAA-I1	Isoleucine			holidic medium -Ile	24HR	[AP+LP] + 13C-holidic medium -Ile (24Hours)	m+0	0	0	0	0	0.333333	-0.000101637
	Isoleucine				24HR		m+1	0	0	0	0	0.333333	-0.0201292
	Isoleucine				24HR		m+2	6.6738e+06	7.15337e+06	1.43346e+07	1	0.333333	0.00285982
	Isoleucine				24HR		m+3	0	0	0	0	0.333333	-0.0492007
	Isoleucine				24HR		m+4	0	0	0	0	0.333333	-0.00506844
	Isoleucine				24HR		m+5	0	0	0	0	0.333333	-0.000210149
	Isoleucine				24HR		m+6	0	0	0	0	0.333333	-8.17458e-06
Ap+Lp_13C_GAA-I2	Isoleucine				24HR		m+0	0	0	0	0	0.432923	-7.14483e-05
	Isoleucine				24HR		m+1	0	0	0	0	0.432923	-0.0141565
	Isoleucine				24HR		m+2	1.20513e+07	1.29149e+07	1.8527e+07	0.741994	0.432923	0.000285997
	Isoleucine				24HR		m+3	1.67115e+06	1.09368e+06	1.56893e+06	0.0628345	0.432923	-4.33332e-06
	Isoleucine				24HR		m+4	1.61578e+06	1.56754e+06	2.24871e+06	0.0900592	0.432923	5.83789e-08
	Isoleucine				24HR		m+5	1.15511e+06	1.14643e+06	1.6446e+06	0.0658654	0.432923	-7.38767e-10
	Isoleucine				24HR		m+6	661753	683121	979964	0.0392469	0.432923	-7.46859e-12
Ap+Lp_13C_GAA-I3	Isoleucine				24HR		m+0	0	0	0	0	0.333333	-0.000101637
	Isoleucine				24HR		m+1	0	0	0	0	0.333333	-0.0201292
	Isoleucine				24HR		m+2	3.52804e+06	3.78156e+06	1.41123e+07	1	0.333333	0.00285982
	Isoleucine				24HR		m+3	0	0	0	0	0.333333	-0.0492007
	Isoleucine				24HR		m+4	0	0	0	0	0.333333	-0.00506844
	Isoleucine				24HR		m+5	0	0	0	0	0.333333	-0.000210149
	Isoleucine				24HR		m+6	0	0	0	0	0.333333	-8.17458e-06
Ap_13C_GAA1_LT	Isoleucine	AP	13C_Glucose	holidic medium	48HR	[AP] + 13C-holidic medium (48Hours)	m+0	1115744962	1.19653e+09	3.85132e+09	1	0	0.00471169
	Isoleucine				48HR		m+1	3.90701e+06	0	0	0	0	-0.0664344
	Isoleucine				48HR		m+2	6.94572e+06	0	0	0	0	-1.1823e-05
	Isoleucine				48HR		m+3	0	0	0	0	0	-0.000321847
	Isoleucine				48HR		m+4	0	0	0	0	0	-1.31642e-05
	Isoleucine				48HR		m+5	0	0	0	0	0	-4.39473e-07
	Isoleucine				48HR		m+6	0	0	0	0	0	-1.02413e-08
Ap_13C_GAA2_LT	Isoleucine				48HR		m+0	1159529528	1.24346e+09	2.71349e+09	1	0	0.00472595
	Isoleucine				48HR		m+1	3.87141e+06	0	0	0	0	-0.0666185
	Isoleucine				48HR		m+2	6.99217e+06	0	0	0	0	-0.000204945
	Isoleucine				48HR		m+3	0	0	0	0	0	-0.000321957
	Isoleucine				48HR		m+4	0	0	0	0	0	-1.31687e-05
	Isoleucine				48HR		m+5	0	0	0	0	0	-4.39624e-07
	Isoleucine				48HR		m+6	0	0	0	0	0	-1.02448e-08
Ap_13C_GAA3_LT	Isoleucine				48HR		m+0	1146514144	1.22951e+09	2.68305e+09	1	0	0.00472146
	Isoleucine				48HR		m+1	3.93254e+06	0	0	0	0	-0.0665365
	Isoleucine				48HR		m+2	6.66985e+06	0	0	0	0	-0.000415728
	Isoleucine				48HR		m+3	0	0	0	0	0	-0.000321998
	Isoleucine				48HR		m+4	0	0	0	0	0	-1.31704e-05
	Isoleucine				48HR		m+5	0	0	0	0	0	-4.39679e-07
	Isoleucine				48HR		m+6	0	0	0	0	0	-1.0246e-08
Ap_13C_GAA-H1_LT	Isoleucine			holidic medium -His	48HR	[AP] + 13C-holidic medium -His (48Hours)	m+0	1250606490	1.34116e+09	3.99246e+09	1	0	0.00470768
	Isoleucine				48HR		m+1	4.49654e+06	0	0	0	0	-0.0663538
	Isoleucine				48HR		m+2	7.44075e+06	0	0	0	0	-0.000284727
	Isoleucine				48HR		m+3	0	0	0	0	0	-0.000321907
	Isoleucine				48HR		m+4	0	0	0	0	0	-1.31666e-05
	Isoleucine				48HR		m+5	0	0	0	0	0	-4.39555e-07
	Isoleucine				48HR		m+6	0	0	0	0	0	-1.02432e-08
Ap_13C_GAA-H2_LT	Isoleucine				48HR		m+0	1243631126	1.33367e+09	2.93521e+09	1	0	0.0047148
	Isoleucine				48HR		m+1	4.33219e+06	0	0	0	0	-0.0664641
	Isoleucine				48HR		m+2	7.54029e+06	0	0	0	0	-0.000172338
	Isoleucine				48HR		m+3	0	0	0	0	0	-0.000321904
	Isoleucine				48HR		m+4	0	0	0	0	0	-1.31665e-05
	Isoleucine				48HR		m+5	0	0	0	0	0	-4.39551e-07
	Isoleucine				48HR		m+6	0	0	0	0	0	-1.02431e-08
Ap_13C_GAA-H3_LT	Isoleucine				48HR		m+0	1161113118	1.24518e+09	2.18862e+09	1	0	0.00471512
	Isoleucine				48HR		m+1	4.05263e+06	0	0	0	0	-0.066462
	Isoleucine				48HR		m+2	6.95174e+06	0	0	0	0	-0.00024763
	Isoleucine				48HR		m+3	0	0	0	0	0	-0.000321926
	Isoleucine				48HR		m+4	0	0	0	0	0	-1.31674e-05
	Isoleucine				48HR		m+5	0	0	0	0	0	-4.39581e-07
	Isoleucine				48HR		m+6	0	0	0	0	0	-1.02438e-08
Ap_13C_GAA-I1_LT	Isoleucine			holidic medium -Ile	48HR	[AP] + 13C-holidic medium -Ile (48Hours)	m+0	1.80373e+06	1.93376e+06	4.34886e+06	1	0	0.00504342
	Isoleucine				48HR		m+1	0	0	0	0	0	-0.070562
	Isoleucine				48HR		m+2	0	0	0	0	0	-0.00623533
	Isoleucine				48HR		m+3	0	0	0	0	0	-0.000324884
	Isoleucine				48HR		m+4	0	0	0	0	0	-1.32884e-05
	Isoleucine				48HR		m+5	0	0	0	0	0	-4.43621e-07
	Isoleucine				48HR		m+6	0	0	0	0	0	-1.03379e-08
Ap_13C_GAA-I2_LT	Isoleucine				48HR		m+0	1.66685e+06	1.78642e+06	3.11867e+06	0.799786	0.0667379	0.00425328
	Isoleucine				48HR		m+1	0	0	0	0	0.0667379	-0.0600781
	Isoleucine				48HR		m+2	430010	447202	780708	0.200214	0.0667379	0.00171333
	Isoleucine				48HR		m+3	0	0	0	0	0.0667379	-0.0100478
	Isoleucine				48HR		m+4	0	0	0	0	0.0667379	-0.00101905
	Isoleucine				48HR		m+5	0	0	0	0	0.0667379	-4.21667e-05
	Isoleucine				48HR		m+6	0	0	0	0	0.0667379	-1.63474e-06
Ap_13C_GAA-I3_LT	Isoleucine				48HR		m+0	0	0	0	0	0.333333	-0.000101637
	Isoleucine				48HR		m+1	0	0	0	0	0.333333	-0.0201292
	Isoleucine				48HR		m+2	926499	993076	2.48269e+06	1	0.333333	0.00285982
	Isoleucine				48HR		m+3	0	0	0	0	0.333333	-0.0492007
	Isoleucine				48HR		m+4	0	0	0	0	0.333333	-0.00506844
	Isoleucine				48HR		m+5	0	0	0	0	0.333333	-0.000210149
	Isoleucine				48HR		m+6	0	0	0	0	0.333333	-8.17458e-06
Ap_13C-Lact+GAA1_LT	Isoleucine	AP	13C_Lactate	holidic medium	48HR	[AP] + 13C-Lactate + holidic medium (48Hours)	m+0	1260019422	1.35123e+09	3.60561e+09	1	0	0.00472285
	Isoleucine				48HR		m+1	4.1771e+06	0	0	0	0	-0.066614
	Isoleucine				48HR		m+2	8.16262e+06	0	0	0	0	0.000238781
	Isoleucine				48HR		m+3	0	0	0	0	0	-0.000321822
	Isoleucine				48HR		m+4	0	0	0	0	0	-1.31632e-05
	Isoleucine				48HR		m+5	0	0	0	0	0	-4.39439e-07
	Isoleucine				48HR		m+6	0	0	0	0	0	-1.02405e-08
Ap_13C-Lact+GAA2_LT	Isoleucine				48HR		m+0	1253644669	1.34442e+09	5.09098e+09	1	0	0.00470661
	Isoleucine				48HR		m+1	4.4599e+06	0	0	0	0	-0.0663702
	Isoleucine				48HR		m+2	7.91005e+06	0	0	0	0	7.17862e-05
	Isoleucine				48HR		m+3	0	0	0	0	0	-0.000321804
	Isoleucine				48HR		m+4	0	0	0	0	0	-1.31624e-05
	Isoleucine				48HR		m+5	0	0	0	0	0	-4.39414e-07
	Isoleucine				48HR		m+6	0	0	0	0	0	-1.02399e-08
Ap_13C-Lact+GAA3_LT	Isoleucine				48HR		m+0	1250756565	1.34132e+09	8.25305e+08	0.994469	0.00252207	0.00466984
	Isoleucine				48HR		m+1	4.45265e+06	0	0	0	0.00252207	-0.0659646
	Isoleucine				48HR		m+2	1.43535e+07	5.20147e+06	3.20043e+06	0.00385642	0.00252207	0.00133249
	Isoleucine				48HR		m+3	1.22496e+06	642773	395494	0.000476559	0.00252207	-1.5952e-05
	Isoleucine				48HR		m+4	0	0	0	0	0.00252207	-0.000110299
	Isoleucine				48HR		m+5	1.51805e+06	1.61581e+06	994194	0.00119797	0.00252207	5.91952e-06
	Isoleucine				48HR		m+6	0	0	0	0	0.00252207	-2.02863e-05
Ap_13C-Lact+GAA-H1_LT	Isoleucine			holidic medium -His	48HR	[AP] + 13C-Lactate + holidic medium -His (48Hours)	m+0	1318129007	1.41355e+09	4.78933e+09	1	0	0.00472041
	Isoleucine				48HR		m+1	4.42801e+06	0	0	0	0	-0.0665727
	Isoleucine				48HR		m+2	8.43562e+06	0	0	0	0	0.000161056
	Isoleucine				48HR		m+3	0	0	0	0	0	-0.000321834
	Isoleucine				48HR		m+4	0	0	0	0	0	-1.31637e-05
	Isoleucine				48HR		m+5	0	0	0	0	0	-4.39455e-07
	Isoleucine				48HR		m+6	0	0	0	0	0	-1.02408e-08
Ap_13C-Lact+GAA-H2_LT	Isoleucine				48HR		m+0	1264726554	1.35629e+09	4.28522e+09	1	0	0.00471246
	Isoleucine				48HR		m+1	4.4165e+06	0	0	0	0	-0.0664449
	Isoleucine				48HR		m+2	7.86679e+06	0	0	0	0	-1.68072e-05
	Isoleucine				48HR		m+3	0	0	0	0	0	-0.000321852
	Isoleucine				48HR		m+4	0	0	0	0	0	-1.31644e-05
	Isoleucine				48HR		m+5	0	0	0	0	0	-4.39479e-07
	Isoleucine				48HR		m+6	0	0	0	0	0	-1.02414e-08
Ap_13C-Lact+GAA-H3_LT	Isoleucine				48HR		m+0	1222847389	1.31139e+09	9.05319e+08	0.996348	0.00151101	0.00467622
	Isoleucine				48HR		m+1	4.37553e+06	0	0	0	0.00151101	-0.0660546
	Isoleucine				48HR		m+2	1.29095e+07	3.89121e+06	2.68629e+06	0.0029564	0.00151101	0.00133415
	Isoleucine				48HR		m+3	752009	212134	146447	0.000161172	0.00151101	-1.78776e-05
	Isoleucine				48HR		m+4	0	0	0	0	0.00151101	-6.06833e-05
	Isoleucine				48HR		m+5	661319	702782	485164	0.000533947	0.00151101	3.22535e-06
	Isoleucine				48HR		m+6	0	0	0	0	0.00151101	-9.0495e-06
Ap_13C-Lact+GAA-I1_LT	Isoleucine			holidic medium -Ile	48HR	[AP] + 13C-Lactate + holidic medium -Ile (48Hours)	m+0	1.35964e+06	1.45314e+06	3.72323e+06	0.326133	0.224622	0.00258067
	Isoleucine				48HR		m+1	0	0	0	0	0.224622	-0.0364464
	Isoleucine				48HR		m+2	2.81165e+06	3.00254e+06	7.69307e+06	0.673867	0.224622	0.00238834
	Isoleucine				48HR		m+3	0	0	0	0	0.224622	-0.0331465
	Isoleucine				48HR		m+4	0	0	0	0	0.224622	-0.00340805
	Isoleucine				48HR		m+5	0	0	0	0	0.224622	-0.00014127
	Isoleucine				48HR		m+6	0	0	0	0	0.224622	-5.49303e-06
Ap_13C-Lact+GAA-I2_LT	Isoleucine				48HR		m+0	857515	880139	587901	0.0131178	0.6166	0.00057615
	Isoleucine				48HR		m+1	0	0	0	0	0.6166	-0.00813849
	Isoleucine				48HR		m+2	2.39977e+07	2.56214e+07	1.71142e+07	0.381869	0.6166	0.000164355
	Isoleucine				48HR		m+3	6.21827e+06	4.96329e+06	3.3153e+06	0.0739742	0.6166	-2.48994e-06
	Isoleucine				48HR		m+4	1.0965e+07	1.09278e+07	7.29935e+06	0.16287	0.6166	3.35245e-08
	Isoleucine				48HR		m+5	1.03154e+07	9.83308e+06	6.56814e+06	0.146555	0.6166	-4.25338e-10
	Isoleucine				48HR		m+6	1.40648e+07	1.48692e+07	9.93207e+06	0.221614	0.6166	1.31673e-11
Ap_13C-Lact+GAA-I3_LT	Isoleucine				48HR		m+0	996204	1.06408e+06	4.24809e+06	0.289515	0.236828	0.00245098
	Isoleucine				48HR		m+1	0	0	0	0	0.236828	-0.034614
	Isoleucine				48HR		m+2	2.44388e+06	2.61132e+06	1.04251e+07	0.710485	0.236828	0.00244068
	Isoleucine				48HR		m+3	0	0	0	0	0.236828	-0.0349376
	Isoleucine				48HR		m+4	0	0	0	0	0.236828	-0.00359329
	Isoleucine				48HR		m+5	0	0	0	0	0.236828	-0.000148955
	Isoleucine				48HR		m+6	0	0	0	0	0.236828	-5.79221e-06
Ap+Lp_12C_GAA-I1_LT	Isoleucine	AP+LP	C12_Glucose	holidic medium -Ile	48HR	[AP+LP] + C12-holidic medium -Ile (48Hours)	m+0	0	0	0	0	0	0
	Isoleucine				48HR		m+1	0	0	0	0	0	0
	Isoleucine				48HR		m+2	0	0	0	0	0	0
	Isoleucine				48HR		m+3	0	0	0	0	0	0
	Isoleucine				48HR		m+4	0	0	0	0	0	0
	Isoleucine				48HR		m+5	0	0	0	0	0	0
	Isoleucine				48HR		m+6	0	0	0	0	0	0
Ap+Lp_12C_GAA-I2_LT	Isoleucine				48HR		m+0	1.18743e+06	1.27304e+06	1.63495e+06	1	0	0.00504342
	Isoleucine				48HR		m+1	0	0	0	0	0	-0.070562
	Isoleucine				48HR		m+2	0	0	0	0	0	-0.00623533
	Isoleucine				48HR		m+3	0	0	0	0	0	-0.000324884
	Isoleucine				48HR		m+4	0	0	0	0	0	-1.32884e-05
	Isoleucine				48HR		m+5	0	0	0	0	0	-4.43621e-07
	Isoleucine				48HR		m+6	0	0	0	0	0	-1.03379e-08
Ap+Lp_12C_GAA-I3_LT	Isoleucine				48HR		m+0	1.3115e+06	1.40605e+06	2.1173e+06	1	0	0.00504342
	Isoleucine				48HR		m+1	0	0	0	0	0	-0.070562
	Isoleucine				48HR		m+2	0	0	0	0	0	-0.00623533
	Isoleucine				48HR		m+3	0	0	0	0	0	-0.000324884
	Isoleucine				48HR		m+4	0	0	0	0	0	-1.32884e-05
	Isoleucine				48HR		m+5	0	0	0	0	0	-4.43621e-07
	Isoleucine				48HR		m+6	0	0	0	0	0	-1.03379e-08
Ap+Lp_13C_GAA1_LT	Isoleucine			holidic medium	48HR	[AP+LP] + 13C-holidic medium (48Hours)	m+0	1264712838	1.35628e+09	1.4054e+09	1	0	0.00470821
	Isoleucine				48HR		m+1	4.44367e+06	0	0	0	0	-0.0664063
	Isoleucine				48HR		m+2	8.17558e+06	0	0	0	0	0.000224991
	Isoleucine				48HR		m+3	0	0	0	0	0	-0.000321768
	Isoleucine				48HR		m+4	0	0	0	0	0	-1.3161e-05
	Isoleucine				48HR		m+5	0	0	0	0	0	-4.39365e-07
	Isoleucine				48HR		m+6	0	0	0	0	0	-1.02387e-08
Ap+Lp_13C_GAA2_LT	Isoleucine				48HR		m+0	1214887082	1.30284e+09	6.84658e+08	0.983771	0.0101052	0.00462354
	Isoleucine				48HR		m+1	4.28788e+06	0	0	0	0.0101052	-0.0653104
	Isoleucine				48HR		m+2	1.80883e+07	9.50276e+06	4.9938e+06	0.00717549	0.0101052	0.00131893
	Isoleucine				48HR		m+3	1.58338e+06	715370	375934	0.000540172	0.0101052	-1.99813e-05
	Isoleucine				48HR		m+4	2.91224e+06	2.88565e+06	1.51644e+06	0.00217894	0.0101052	2.68954e-07
	Isoleucine				48HR		m+5	2.94419e+06	2.72947e+06	1.43436e+06	0.00206101	0.0101052	-5.00769e-09
	Isoleucine				48HR		m+6	5.3315e+06	5.65909e+06	2.97391e+06	0.00427314	0.0101052	-1.67227e-09
Ap+Lp_13C_GAA3_LT	Isoleucine				48HR		m+0	1140052780	1.22822e+09	9.07507e+08	0.997962	0.000679444	0.000165473
	Isoleucine				48HR		m+1	7.80155e+07	0	0	0	0.000679444	-0.00233732
	Isoleucine				48HR		m+2	9.55921e+06	2.50863e+06	1.85358e+06	0.00203833	0.000679444	6.68666e-05
	Isoleucine				48HR		m+3	0	0	0	0	0.000679444	-0.000396984
	Isoleucine				48HR		m+4	0	0	0	0	0.000679444	-2.20637e-05
	Isoleucine				48HR		m+5	0	0	0	0	0.000679444	-8.14634e-07
	Isoleucine				48HR		m+6	0	0	0	0	0.000679444	-2.52321e-08
Ap+Lp_13C_GAA-H1_LT	Isoleucine			holidic medium -His	48HR	[AP+LP] + 13C-holidic medium -His (48Hours)	m+0	1233679982	1.32301e+09	9.45007e+08	0.999973	9.07326e-06	0.00469768
	Isoleucine				48HR		m+1	4.30276e+06	0	0	0	9.07326e-06	-0.0663576
	Isoleucine				48HR		m+2	9.41849e+06	36013	25723.6	2.72198e-05	9.07326e-06	0.00135507
	Isoleucine				48HR		m+3	0	0	0	0	9.07326e-06	-0.000322731
	Isoleucine				48HR		m+4	0	0	0	0	9.07326e-06	-1.32827e-05
	Isoleucine				48HR		m+5	0	0	0	0	9.07326e-06	-4.44531e-07
	Isoleucine				48HR		m+6	0	0	0	0	9.07326e-06	-1.04474e-08
Ap+Lp_13C_GAA-H2_LT	Isoleucine				48HR		m+0	1135827488	1.21807e+09	6.52765e+08	0.988087	0.00675324	0.00463652
	Isoleucine				48HR		m+1	4.12094e+06	0	0	0	0.00675324	-0.0654938
	Isoleucine				48HR		m+2	1.59996e+07	7.91522e+06	4.24177e+06	0.00642074	0.00675324	0.00132263
	Isoleucine				48HR		m+3	1.1754e+06	424526	227504	0.000344371	0.00675324	-2.00375e-05
	Isoleucine				48HR		m+4	1.86503e+06	1.84652e+06	989549	0.00149788	0.00675324	2.69892e-07
	Isoleucine				48HR		m+5	1.65083e+06	1.53591e+06	823097	0.00124592	0.00675324	-3.52959e-09
	Isoleucine				48HR		m+6	2.79504e+06	2.96349e+06	1.58814e+06	0.00240395	0.00675324	3.83009e-11
Ap+Lp_13C_GAA-H3_LT	Isoleucine				48HR		m+0	1115514381	1.19629e+09	1.51002e+09	1	0	0.00470241
	Isoleucine				48HR		m+1	3.99612e+06	0	0	0	0	-0.06633
	Isoleucine				48HR		m+2	7.2809e+06	0	0	0	0	0.000286876
	Isoleucine				48HR		m+3	0	0	0	0	0	-0.000321728
	Isoleucine				48HR		m+4	0	0	0	0	0	-1.31593e-05
	Isoleucine				48HR		m+5	0	0	0	0	0	-4.3931e-07
	Isoleucine				48HR		m+6	0	0	0	0	0	-1.02375e-08
Ap+Lp_13C_GAA-I1_LT	Isoleucine			holidic medium -Ile	48HR	[AP+LP] + 13C-holidic medium -Ile (48Hours)	m+0	0	0	0	0	0.440102	-8.01141e-05
	Isoleucine				48HR		m+1	0	0	0	0	0.440102	-0.0158667
	Isoleucine				48HR		m+2	1.06346e+07	1.13972e+07	1.18576e+07	0.801452	0.440102	0.00233316
	Isoleucine				48HR		m+3	0	0	0	0	0.440102	-0.0409643
	Isoleucine				48HR		m+4	822202	765541	796472	0.0538331	0.440102	0.00165376
	Isoleucine				48HR		m+5	709513	652950	679332	0.0459157	0.440102	-4.17505e-05
	Isoleucine				48HR		m+6	1.32352e+06	1.40499e+06	1.46176e+06	0.0987997	0.440102	8.42983e-07
Ap+Lp_13C_GAA-I2_LT	Isoleucine				48HR		m+0	1.28829e+06	1.34724e+06	1.62489e+06	0.0326434	0.513988	0.000880623
	Isoleucine				48HR		m+1	0	0	0	0	0.513988	-0.0124394
	Isoleucine				48HR		m+2	2.07702e+07	2.22255e+07	2.6806e+07	0.538523	0.513988	0.00025121
	Isoleucine				48HR		m+3	3.63404e+06	2.58103e+06	3.11295e+06	0.0625382	0.513988	-3.80576e-06
	Isoleucine				48HR		m+4	5.52283e+06	5.47136e+06	6.59895e+06	0.132571	0.513988	5.12517e-08
	Isoleucine				48HR		m+5	4.79917e+06	4.67876e+06	5.643e+06	0.113366	0.513988	-6.46984e-10
	Isoleucine				48HR		m+6	4.72842e+06	4.96736e+06	5.99108e+06	0.120359	0.513988	1.00987e-11
Ap+Lp_13C_GAA-I3_LT	Isoleucine				48HR		m+0	2.61494e+08	2.80417e+08	4.78194e+08	0.989352	0.00354947	0.00469018
	Isoleucine				48HR		m+1	815947	0	0	0	0.00354947	-0.0662517
	Isoleucine				48HR		m+2	4.80689e+06	3.01813e+06	5.14681e+06	0.0106484	0.00354947	0.00137857
	Isoleucine				48HR		m+3	0	0	0	0	0.00354947	-0.000836771
	Isoleucine				48HR		m+4	0	0	0	0	0.00354947	-6.64406e-05
	Isoleucine				48HR		m+5	0	0	0	0	0.00354947	-2.64966e-06
	Isoleucine				48HR		m+6	0	0	0	0	0.00354947	-9.62946e-08

## Sheet: Leucine
Sample	Metabolite	Type	Labelled Substrate	Media	Time	Group	isotopologue	AUC	Corrected AUC	Normalized AUC	isotopologue_fraction	Mean Percent Enrichment	residuum
13C_M_GAA1	Leucine	BLANK	13C_Glucose	holidic medium	0HR	[BLANK] + 13C-holidic medium (0 Hours)	m+0	2377588056	2.54968e+09	2.54968e+09	1	0	0.00473195
	Leucine				0HR		m+1	7.75795e+06	0	0	0	0	-0.0667003
	Leucine				0HR		m+2	1.42621e+07	0	0	0	0	-0.000236266
	Leucine				0HR		m+3	0	0	0	0	0	-0.00032199
	Leucine				0HR		m+4	0	0	0	0	0	-1.317e-05
	Leucine				0HR		m+5	0	0	0	0	0	-4.39668e-07
	Leucine				0HR		m+6	0	0	0	0	0	-1.02458e-08
13C_M_GAA2	Leucine				0HR		m+0	3835893013	4.11316e+09	4.11316e+09	1	0	0.00483866
	Leucine				0HR		m+1	8.24868e+06	0	0	0	0	-0.068016
	Leucine				0HR		m+2	1.47646e+07	0	0	0	0	-0.00237314
	Leucine				0HR		m+3	0	0	0	0	0	-0.000323004
	Leucine				0HR		m+4	0	0	0	0	0	-1.32115e-05
	Leucine				0HR		m+5	0	0	0	0	0	-4.41053e-07
	Leucine				0HR		m+6	0	0	0	0	0	-1.02781e-08
13C_M_GAA3	Leucine				0HR		m+0	2418554109	2.59364e+09	2.59364e+09	1	0	0.00471947
	Leucine				0HR		m+1	8.29728e+06	0	0	0	0	-0.0665241
	Leucine				0HR		m+2	1.45017e+07	0	0	0	0	-0.000238817
	Leucine				0HR		m+3	0	0	0	0	0	-0.000321941
	Leucine				0HR		m+4	0	0	0	0	0	-1.3168e-05
	Leucine				0HR		m+5	0	0	0	0	0	-4.39601e-07
	Leucine				0HR		m+6	0	0	0	0	0	-1.02442e-08
13C_M_GAA-H1	Leucine			holidic medium -His	0HR	[BLANK] + 13C-holidic medium -His (0 Hours)	m+0	3980667770	4.26882e+09	4.26882e+09	1	0	0.0047249
	Leucine				0HR		m+1	1.33612e+07	0	0	0	0	-0.0666014
	Leucine				0HR		m+2	2.39047e+07	0	0	0	0	-0.000229708
	Leucine				0HR		m+3	0	0	0	0	0	-0.00032196
	Leucine				0HR		m+4	0	0	0	0	0	-1.31688e-05
	Leucine				0HR		m+5	0	0	0	0	0	-4.39627e-07
	Leucine				0HR		m+6	0	0	0	0	0	-1.02448e-08
13C_M_GAA-H2	Leucine				0HR		m+0	2457868837	2.6362e+09	2.6362e+09	1	0	0.00455891
	Leucine				0HR		m+1	1.36785e+07	0	0	0	0	-0.064274
	Leucine				0HR		m+2	1.51307e+07	0	0	0	0	-8.10557e-05
	Leucine				0HR		m+3	0	0	0	0	0	-0.00032126
	Leucine				0HR		m+4	0	0	0	0	0	-1.31402e-05
	Leucine				0HR		m+5	0	0	0	0	0	-4.38671e-07
	Leucine				0HR		m+6	0	0	0	0	0	-1.02226e-08
13C_M_GAA-H3	Leucine				0HR		m+0	2580219549	2.767e+09	2.767e+09	1	0	0.0047261
	Leucine				0HR		m+1	8.67175e+06	0	0	0	0	-0.0666061
	Leucine				0HR		m+2	1.51318e+07	0	0	0	0	-0.000369093
	Leucine				0HR		m+3	0	0	0	0	0	-0.000322003
	Leucine				0HR		m+4	0	0	0	0	0	-1.31706e-05
	Leucine				0HR		m+5	0	0	0	0	0	-4.39686e-07
	Leucine				0HR		m+6	0	0	0	0	0	-1.02462e-08
13C_M_GAA-I1	Leucine			holidic medium -Ile	0HR	[BLANK] + 13C-holidic medium -Ile (0 Hours)	m+0	2358167391	2.52888e+09	2.52888e+09	1	0	0.00472105
	Leucine				0HR		m+1	8.00915e+06	0	0	0	0	-0.0665543
	Leucine				0HR		m+2	1.43523e+07	0	0	0	0	-0.000149444
	Leucine				0HR		m+3	0	0	0	0	0	-0.000321922
	Leucine				0HR		m+4	0	0	0	0	0	-1.31673e-05
	Leucine				0HR		m+5	0	0	0	0	0	-4.39576e-07
	Leucine				0HR		m+6	0	0	0	0	0	-1.02437e-08
13C_M_GAA-I2	Leucine				0HR		m+0	2269965343	2.43428e+09	2.43428e+09	1	0	0.00472672
	Leucine				0HR		m+1	7.58133e+06	0	0	0	0	-0.0666225
	Leucine				0HR		m+2	1.3511e+07	0	0	0	0	-0.000282354
	Leucine				0HR		m+3	0	0	0	0	0	-0.000321982
	Leucine				0HR		m+4	0	0	0	0	0	-1.31697e-05
	Leucine				0HR		m+5	0	0	0	0	0	-4.39657e-07
	Leucine				0HR		m+6	0	0	0	0	0	-1.02455e-08
13C_M_GAA-I3	Leucine				0HR		m+0	2319120421	2.487e+09	2.487e+09	1	0	0.00472165
	Leucine				0HR		m+1	7.87481e+06	0	0	0	0	-0.0665583
	Leucine				0HR		m+2	1.39981e+07	0	0	0	0	-0.000199259
	Leucine				0HR		m+3	0	0	0	0	0	-0.000321939
	Leucine				0HR		m+4	0	0	0	0	0	-1.31679e-05
	Leucine				0HR		m+5	0	0	0	0	0	-4.39598e-07
	Leucine				0HR		m+6	0	0	0	0	0	-1.02442e-08
13C-Lact_M_GAA1	Leucine	BLANK	13C_Lactate	holidic medium	0HR	[BLANK] + 13C-Lactate +holidic medium (0 Hours)	m+0	2431895175	2.60777e+09	2.60777e+09	1	0	0.00478996
	Leucine				0HR		m+1	6.00492e+06	0	0	0	0	-0.0675283
	Leucine				0HR		m+2	1.48672e+07	0	0	0	0	-0.000122184
	Leucine				0HR		m+3	0	0	0	0	0	-0.000322188
	Leucine				0HR		m+4	0	0	0	0	0	-1.31782e-05
	Leucine				0HR		m+5	0	0	0	0	0	-4.39939e-07
	Leucine				0HR		m+6	0	0	0	0	0	-1.02521e-08
13C-Lact_M_GAA2	Leucine				0HR		m+0	2542408235	2.73907e+09	2.73907e+09	1	0	0.000151732
	Leucine				0HR		m+1	1.74512e+08	0	0	0	0	-0.00211023
	Leucine				0HR		m+2	1.50695e+07	0	0	0	0	-0.00031516
	Leucine				0HR		m+3	0	0	0	0	0	-0.000303823
	Leucine				0HR		m+4	0	0	0	0	0	-1.2427e-05
	Leucine				0HR		m+5	0	0	0	0	0	-4.14861e-07
	Leucine				0HR		m+6	0	0	0	0	0	-9.66771e-09
13C-Lact_M_GAA3	Leucine				0HR		m+0	2608321133	2.79717e+09	2.79717e+09	1	0	0.00471227
	Leucine				0HR		m+1	9.18653e+06	0	0	0	0	-0.0664257
	Leucine				0HR		m+2	1.57339e+07	0	0	0	0	-0.000202994
	Leucine				0HR		m+3	0	0	0	0	0	-0.000321902
	Leucine				0HR		m+4	0	0	0	0	0	-1.31665e-05
	Leucine				0HR		m+5	0	0	0	0	0	-4.39549e-07
	Leucine				0HR		m+6	0	0	0	0	0	-1.0243e-08
13C-Lact_M_GAA-H1	Leucine			holidic medium -His	0HR	[BLANK] + 13C-Lactate +holidic medium -His (0 Hours)	m+0	2682208795	2.88983e+09	2.88983e+09	1	0	0.000104728
	Leucine				0HR		m+1	1.85993e+08	0	0	0	0	-0.00145835
	Leucine				0HR		m+2	1.62536e+07	0	0	0	0	-0.000191965
	Leucine				0HR		m+3	0	0	0	0	0	-0.000303602
	Leucine				0HR		m+4	0	0	0	0	0	-1.24179e-05
	Leucine				0HR		m+5	0	0	0	0	0	-4.1456e-07
	Leucine				0HR		m+6	0	0	0	0	0	-9.66069e-09
13C-Lact_M_GAA-H2	Leucine				0HR		m+0	2563432188	2.74885e+09	2.74885e+09	1	0	0.00478166
	Leucine				0HR		m+1	6.65667e+06	0	0	0	0	-0.0674014
	Leucine				0HR		m+2	1.53834e+07	0	0	0	0	-0.000233607
	Leucine				0HR		m+3	0	0	0	0	0	-0.000322186
	Leucine				0HR		m+4	0	0	0	0	0	-1.31781e-05
	Leucine				0HR		m+5	0	0	0	0	0	-4.39937e-07
	Leucine				0HR		m+6	0	0	0	0	0	-1.0252e-08
13C-Lact_M_GAA-H3	Leucine				0HR		m+0	2632698490	2.82328e+09	2.82328e+09	1	0	0.00472346
	Leucine				0HR		m+1	8.87218e+06	0	0	0	0	-0.0665846
	Leucine				0HR		m+2	1.59165e+07	0	0	0	0	-0.000189573
	Leucine				0HR		m+3	0	0	0	0	0	-0.000321943
	Leucine				0HR		m+4	0	0	0	0	0	-1.31681e-05
	Leucine				0HR		m+5	0	0	0	0	0	-4.39604e-07
	Leucine				0HR		m+6	0	0	0	0	0	-1.02443e-08
13C-Lact_M_GAA-I1	Leucine			holidic medium -Ile	0HR	[BLANK] + 13C-Lactate +holidic medium -Ile (0 Hours)	m+0	2678384896	2.87228e+09	2.87228e+09	1	0	0.00472186
	Leucine				0HR		m+1	9.11117e+06	0	0	0	0	-0.0665559
	Leucine				0HR		m+2	1.60014e+07	0	0	0	0	-0.000260373
	Leucine				0HR		m+3	0	0	0	0	0	-0.000321956
	Leucine				0HR		m+4	0	0	0	0	0	-1.31687e-05
	Leucine				0HR		m+5	0	0	0	0	0	-4.39622e-07
	Leucine				0HR		m+6	0	0	0	0	0	-1.02447e-08
13C-Lact_M_GAA-I2	Leucine				0HR		m+0	2604087534	2.79259e+09	2.79259e+09	1	0	0.00472632
	Leucine				0HR		m+1	8.61306e+06	0	0	0	0	-0.0666395
	Leucine				0HR		m+2	1.61737e+07	0	0	0	0	-2.58929e-05
	Leucine				0HR		m+3	0	0	0	0	0	-0.000321909
	Leucine				0HR		m+4	0	0	0	0	0	-1.31667e-05
	Leucine				0HR		m+5	0	0	0	0	0	-4.39558e-07
	Leucine				0HR		m+6	0	0	0	0	0	-1.02432e-08
13C-Lact_M_GAA-I3	Leucine				0HR		m+0	2580294125	2.76711e+09	2.76711e+09	1	0	0.00471191
	Leucine				0HR		m+1	9.12176e+06	0	0	0	0	-0.0664156
	Leucine				0HR		m+2	1.54155e+07	0	0	0	0	-0.000260347
	Leucine				0HR		m+3	0	0	0	0	0	-0.000321917
	Leucine				0HR		m+4	0	0	0	0	0	-1.31671e-05
	Leucine				0HR		m+5	0	0	0	0	0	-4.39568e-07
	Leucine				0HR		m+6	0	0	0	0	0	-1.02435e-08
Ap_13C_GAA1	Leucine	AP	13C_Glucose	holidic medium	24HR	[AP] + 13C-holidic medium (24Hours)	m+0	2135511692	2.29012e+09	1.13405e+10	1	0	0.00471488
	Leucine				24HR		m+1	7.43004e+06	0	0	0	0	-0.0664671
	Leucine				24HR		m+2	1.29947e+07	0	0	0	0	-0.000150614
	Leucine				24HR		m+3	0	0	0	0	0	-0.000321898
	Leucine				24HR		m+4	0	0	0	0	0	-1.31663e-05
	Leucine				24HR		m+5	0	0	0	0	0	-4.39543e-07
	Leucine				24HR		m+6	0	0	0	0	0	-1.02429e-08
Ap_13C_GAA2	Leucine				24HR		m+0	2222367620	2.39446e+09	4.70666e+09	1	0	7.90442e-05
	Leucine				24HR		m+1	1.55028e+08	0	0	0	0	-0.00107426
	Leucine				24HR		m+2	1.28742e+07	0	0	0	0	-0.000440161
	Leucine				24HR		m+3	0	0	0	0	0	-0.000303568
	Leucine				24HR		m+4	0	0	0	0	0	-1.24166e-05
	Leucine				24HR		m+5	0	0	0	0	0	-4.14514e-07
	Leucine				24HR		m+6	0	0	0	0	0	-9.65963e-09
Ap_13C_GAA3	Leucine				24HR		m+0	2164859840	2.33265e+09	9.68804e+09	0.998287	0.000285449	4.57435e-07
	Leucine				24HR		m+1	1.57285e+08	4.00198e+06	1.66211e+07	0.00171269	0.000285449	1.61437e-05
	Leucine				24HR		m+2	1.32313e+07	0	0	0	0.000285449	-0.000239418
	Leucine				24HR		m+3	0	0	0	0	0.000285449	-0.000311628
	Leucine				24HR		m+4	0	0	0	0	0.000285449	-1.28036e-05
	Leucine				24HR		m+5	0	0	0	0	0.000285449	-4.29993e-07
	Leucine				24HR		m+6	0	0	0	0	0.000285449	-1.01608e-08
Ap_13C_GAA-H1	Leucine			holidic medium -His	24HR	[AP] + 13C-holidic medium -His (24Hours)	m+0	4.66909e+08	5.00702e+08	1.13097e+09	1	0	0.00473607
	Leucine				24HR		m+1	1.50164e+06	0	0	0	0	-0.0667534
	Leucine				24HR		m+2	2.77382e+06	0	0	0	0	-0.000293476
	Leucine				24HR		m+3	0	0	0	0	0	-0.000322022
	Leucine				24HR		m+4	0	0	0	0	0	-1.31713e-05
	Leucine				24HR		m+5	0	0	0	0	0	-4.39712e-07
	Leucine				24HR		m+6	0	0	0	0	0	-1.02468e-08
Ap_13C_GAA-H2	Leucine				24HR		m+0	2246842172	2.4209e+09	8.59837e+09	1	0	5.06028e-05
	Leucine				24HR		m+1	1.57683e+08	0	0	0	0	-0.00068415
	Leucine				24HR		m+2	1.33147e+07	0	0	0	0	-0.000316561
	Leucine				24HR		m+3	0	0	0	0	0	-0.000303421
	Leucine				24HR		m+4	0	0	0	0	0	-1.24106e-05
	Leucine				24HR		m+5	0	0	0	0	0	-4.14314e-07
	Leucine				24HR		m+6	0	0	0	0	0	-9.65494e-09
Ap_13C_GAA-H3	Leucine				24HR		m+0	2260029391	2.42364e+09	5.24443e+09	1	0	0.00472018
	Leucine				24HR		m+1	7.69579e+06	0	0	0	0	-0.0665437
	Leucine				24HR		m+2	1.37997e+07	0	0	0	0	-0.000129861
	Leucine				24HR		m+3	0	0	0	0	0	-0.000321914
	Leucine				24HR		m+4	0	0	0	0	0	-1.31669e-05
	Leucine				24HR		m+5	0	0	0	0	0	-4.39564e-07
	Leucine				24HR		m+6	0	0	0	0	0	-1.02434e-08
Ap_13C_GAA-I1	Leucine			holidic medium -Ile	24HR	[AP] + 13C-holidic medium -Ile (24Hours)	m+0	2246071920	2.40867e+09	1.08813e+10	1	0	0.00471827
	Leucine				24HR		m+1	7.7005e+06	0	0	0	0	-0.0665182
	Leucine				24HR		m+2	1.37512e+07	0	0	0	0	-0.000113681
	Leucine				24HR		m+3	0	0	0	0	0	-0.000321901
	Leucine				24HR		m+4	0	0	0	0	0	-1.31664e-05
	Leucine				24HR		m+5	0	0	0	0	0	-4.39548e-07
	Leucine				24HR		m+6	0	0	0	0	0	-1.0243e-08
Ap_13C_GAA-I2	Leucine				24HR		m+0	2195144210	2.35405e+09	4.62723e+09	1	0	0.00472421
	Leucine				24HR		m+1	7.37552e+06	0	0	0	0	-0.0665952
	Leucine				24HR		m+2	1.32711e+07	0	0	0	0	-0.000189604
	Leucine				24HR		m+3	0	0	0	0	0	-0.000321946
	Leucine				24HR		m+4	0	0	0	0	0	-1.31682e-05
	Leucine				24HR		m+5	0	0	0	0	0	-4.39608e-07
	Leucine				24HR		m+6	0	0	0	0	0	-1.02444e-08
Ap_13C_GAA-I3	Leucine				24HR		m+0	2121563992	2.27516e+09	1.00146e+10	1	0	0.0047174
	Leucine				24HR		m+1	7.32738e+06	0	0	0	0	-0.0664977
	Leucine				24HR		m+2	1.2788e+07	0	0	0	0	-0.00020749
	Leucine				24HR		m+3	0	0	0	0	0	-0.000321924
	Leucine				24HR		m+4	0	0	0	0	0	-1.31673e-05
	Leucine				24HR		m+5	0	0	0	0	0	-4.39578e-07
	Leucine				24HR		m+6	0	0	0	0	0	-1.02437e-08
Ap_13C-Lact+GAA1	Leucine	AP	13C_Lactate	holidic medium	24HR	[AP] + 13C-Lactate +holidic medium (24Hours)	m+0	2564839783	2.75054e+09	1.17069e+10	1	0	0.00471284
	Leucine				24HR		m+1	9.26155e+06	0	0	0	0	-0.0663755
	Leucine				24HR		m+2	1.37671e+07	0	0	0	0	-0.00086178
	Leucine				24HR		m+3	0	0	0	0	0	-0.000322087
	Leucine				24HR		m+4	0	0	0	0	0	-1.3174e-05
	Leucine				24HR		m+5	0	0	0	0	0	-4.398e-07
	Leucine				24HR		m+6	0	0	0	0	0	-1.02489e-08
Ap_13C-Lact+GAA2	Leucine				24HR		m+0	2354110222	2.52454e+09	1.46083e+10	1	0	0.00471559
	Leucine				24HR		m+1	8.20143e+06	0	0	0	0	-0.0664686
	Leucine				24HR		m+2	1.40964e+07	0	0	0	0	-0.000246789
	Leucine				24HR		m+3	0	0	0	0	0	-0.000321928
	Leucine				24HR		m+4	0	0	0	0	0	-1.31675e-05
	Leucine				24HR		m+5	0	0	0	0	0	-4.39583e-07
	Leucine				24HR		m+6	0	0	0	0	0	-1.02438e-08
Ap_13C-Lact+GAA3	Leucine				24HR		m+0	2353192171	2.52357e+09	3.64044e+09	1	0	0.00471178
	Leucine				24HR		m+1	8.37052e+06	0	0	0	0	-0.0664016
	Leucine				24HR		m+2	1.37321e+07	0	0	0	0	-0.000397877
	Leucine				24HR		m+3	0	0	0	0	0	-0.000321954
	Leucine				24HR		m+4	0	0	0	0	0	-1.31686e-05
	Leucine				24HR		m+5	0	0	0	0	0	-4.3962e-07
	Leucine				24HR		m+6	0	0	0	0	0	-1.02447e-08
Ap_13C-Lact+GAA-H1	Leucine			holidic medium -His	24HR	[AP] + 13C-Lactate +holidic medium -His (24Hours)	m+0	2306729117	2.47375e+09	1.43144e+10	1	0	0.00470867
	Leucine				24HR		m+1	8.21186e+06	0	0	0	0	-0.0663811
	Leucine				24HR		m+2	1.40779e+07	0	0	0	0	-0.000132908
	Leucine				24HR		m+3	0	0	0	0	0	-0.000321869
	Leucine				24HR		m+4	0	0	0	0	0	-1.31651e-05
	Leucine				24HR		m+5	0	0	0	0	0	-4.39503e-07
	Leucine				24HR		m+6	0	0	0	0	0	-1.02419e-08
Ap_13C-Lact+GAA-H2	Leucine				24HR		m+0	2414720971	2.58954e+09	1.38918e+10	1	0	0.00471528
	Leucine				24HR		m+1	8.34829e+06	0	0	0	0	-0.0664828
	Leucine				24HR		m+2	1.49696e+07	0	0	0	0	-3.74389e-05
	Leucine				24HR		m+3	0	0	0	0	0	-0.000321869
	Leucine				24HR		m+4	0	0	0	0	0	-1.31651e-05
	Leucine				24HR		m+5	0	0	0	0	0	-4.39503e-07
	Leucine				24HR		m+6	0	0	0	0	0	-1.02419e-08
Ap_13C-Lact+GAA-H3	Leucine				24HR		m+0	2336859658	2.50604e+09	4.45037e+09	1	0	0.00471809
	Leucine				24HR		m+1	8.04475e+06	0	0	0	0	-0.0665086
	Leucine				24HR		m+2	1.41189e+07	0	0	0	0	-0.000193434
	Leucine				24HR		m+3	0	0	0	0	0	-0.000321923
	Leucine				24HR		m+4	0	0	0	0	0	-1.31673e-05
	Leucine				24HR		m+5	0	0	0	0	0	-4.39577e-07
	Leucine				24HR		m+6	0	0	0	0	0	-1.02437e-08
Ap_13C-Lact+GAA-I1	Leucine			holidic medium -Ile	24HR	[AP] + 13C-Lactate +holidic medium -Ile (24Hours)	m+0	2428193302	2.60395e+09	1.97211e+10	1	0	0.00473181
	Leucine				24HR		m+1	7.94435e+06	0	0	0	0	-0.0666942
	Leucine				24HR		m+2	1.44516e+07	0	0	0	0	-0.000282825
	Leucine				24HR		m+3	0	0	0	0	0	-0.000322002
	Leucine				24HR		m+4	0	0	0	0	0	-1.31705e-05
	Leucine				24HR		m+5	0	0	0	0	0	-4.39685e-07
	Leucine				24HR		m+6	0	0	0	0	0	-1.02462e-08
Ap_13C-Lact+GAA-I2	Leucine				24HR		m+0	2388977688	2.56192e+09	6.80096e+09	1	0	0.00472323
	Leucine				24HR		m+1	8.12404e+06	0	0	0	0	-0.0665648
	Leucine				24HR		m+2	1.39904e+07	0	0	0	0	-0.000377339
	Leucine				24HR		m+3	0	0	0	0	0	-0.000321994
	Leucine				24HR		m+4	0	0	0	0	0	-1.31702e-05
	Leucine				24HR		m+5	0	0	0	0	0	-4.39674e-07
	Leucine				24HR		m+6	0	0	0	0	0	-1.02459e-08
Ap_13C-Lact+GAA-I3	Leucine				24HR		m+0	2354843858	2.52531e+09	2.2043e+10	1	0	0.00472109
	Leucine				24HR		m+1	7.99424e+06	0	0	0	0	-0.0665554
	Leucine				24HR		m+2	1.43483e+07	0	0	0	0	-0.0001426
	Leucine				24HR		m+3	0	0	0	0	0	-0.000321921
	Leucine				24HR		m+4	0	0	0	0	0	-1.31672e-05
	Leucine				24HR		m+5	0	0	0	0	0	-4.39574e-07
	Leucine				24HR		m+6	0	0	0	0	0	-1.02436e-08
Ap+Lp_12C_GAA-I1	Leucine	AP+LP	C12_Glucose	holidic medium -Ile	24HR	[AP+LP] + C12-holidic medium -Ile (24Hours)	m+0	2210041339	2.37004e+09	8.65653e+09	1	0	0.00471685
	Leucine				24HR		m+1	7.66981e+06	0	0	0	0	-0.0664843
	Leucine				24HR		m+2	1.31807e+07	0	0	0	0	-0.000270529
	Leucine				24HR		m+3	0	0	0	0	0	-0.000321939
	Leucine				24HR		m+4	0	0	0	0	0	-1.3168e-05
	Leucine				24HR		m+5	0	0	0	0	0	-4.39599e-07
	Leucine				24HR		m+6	0	0	0	0	0	-1.02442e-08
Ap+Lp_12C_GAA-I2	Leucine				24HR		m+0	2311609758	2.47896e+09	7.64469e+09	1	0	0.00471948
	Leucine				24HR		m+1	7.96287e+06	0	0	0	0	-0.0665157
	Leucine				24HR		m+2	1.36351e+07	0	0	0	0	-0.000335411
	Leucine				24HR		m+3	0	0	0	0	0	-0.000321968
	Leucine				24HR		m+4	0	0	0	0	0	-1.31691e-05
	Leucine				24HR		m+5	0	0	0	0	0	-4.39638e-07
	Leucine				24HR		m+6	0	0	0	0	0	-1.02451e-08
Ap+Lp_12C_GAA-I3	Leucine				24HR		m+0	2287416654	2.45304e+09	6.51194e+09	1	0	0.00470698
	Leucine				24HR		m+1	8.26424e+06	0	0	0	0	-0.0663391
	Leucine				24HR		m+2	1.34835e+07	0	0	0	0	-0.000339298
	Leucine				24HR		m+3	0	0	0	0	0	-0.000321919
	Leucine				24HR		m+4	0	0	0	0	0	-1.31671e-05
	Leucine				24HR		m+5	0	0	0	0	0	-4.39571e-07
	Leucine				24HR		m+6	0	0	0	0	0	-1.02435e-08
Ap+Lp_13C_GAA1	Leucine		13C_Glucose	holidic medium	24HR	[AP+LP] + 13C-holidic medium (24Hours)	m+0	2190741164	2.36052e+09	6.82958e+09	0.999903	3.24448e-05	2.61488e-05
	Leucine				24HR		m+1	1.54495e+08	0	0	0	3.24448e-05	-0.000369297
	Leucine				24HR		m+2	1.39962e+07	229782	664819	9.73345e-05	3.24448e-05	2.26989e-05
	Leucine				24HR		m+3	0	0	0	0	3.24448e-05	-0.000307673
	Leucine				24HR		m+4	0	0	0	0	3.24448e-05	-1.28622e-05
	Leucine				24HR		m+5	0	0	0	0	3.24448e-05	-4.3311e-07
	Leucine				24HR		m+6	0	0	0	0	3.24448e-05	-1.03908e-08
Ap+Lp_13C_GAA2	Leucine				24HR		m+0	2179264632	2.34811e+09	2.12154e+09	1	0	4.105e-05
	Leucine				24HR		m+1	1.53214e+08	0	0	0	0	-0.000567735
	Leucine				24HR		m+2	1.33995e+07	0	0	0	0	-0.000109661
	Leucine				24HR		m+3	0	0	0	0	0	-0.000303326
	Leucine				24HR		m+4	0	0	0	0	0	-1.24067e-05
	Leucine				24HR		m+5	0	0	0	0	0	-4.14184e-07
	Leucine				24HR		m+6	0	0	0	0	0	-9.65192e-09
Ap+Lp_13C_GAA3	Leucine				24HR		m+0	2223219982	2.38419e+09	2.46064e+09	1	0	0.00470747
	Leucine				24HR		m+1	7.88945e+06	0	0	0	0	-0.0663807
	Leucine				24HR		m+2	1.3986e+07	0	0	0	0	5.32129e-05
	Leucine				24HR		m+3	0	0	0	0	0	-0.000321812
	Leucine				24HR		m+4	0	0	0	0	0	-1.31628e-05
	Leucine				24HR		m+5	0	0	0	0	0	-4.39426e-07
	Leucine				24HR		m+6	0	0	0	0	0	-1.02402e-08
Ap+Lp_13C_GAA-H1	Leucine			holidic medium -His	24HR	[AP+LP] + 13C-holidic medium -His (24Hours)	m+0	9.02208e+08	9.67503e+08	1.35767e+09	1	0	0.00473951
	Leucine				24HR		m+1	2.85432e+06	0	0	0	0	-0.0668056
	Leucine				24HR		m+2	5.39961e+06	0	0	0	0	-0.000249797
	Leucine				24HR		m+3	0	0	0	0	0	-0.000322023
	Leucine				24HR		m+4	0	0	0	0	0	-1.31714e-05
	Leucine				24HR		m+5	0	0	0	0	0	-4.39714e-07
	Leucine				24HR		m+6	0	0	0	0	0	-1.02469e-08
Ap+Lp_13C_GAA-H2	Leucine				24HR		m+0	2271215908	2.43562e+09	2.43562e+09	1	0	0.00472678
	Leucine				24HR		m+1	7.55311e+06	0	0	0	0	-0.0666314
	Leucine				24HR		m+2	1.37279e+07	0	0	0	0	-0.000190958
	Leucine				24HR		m+3	0	0	0	0	0	-0.000321957
	Leucine				24HR		m+4	0	0	0	0	0	-1.31687e-05
	Leucine				24HR		m+5	0	0	0	0	0	-4.39623e-07
	Leucine				24HR		m+6	0	0	0	0	0	-1.02447e-08
Ap+Lp_13C_GAA-H3	Leucine				24HR		m+0	2333642854	2.50257e+09	6.16661e+09	1	0	0.00472689
	Leucine				24HR		m+1	7.82695e+06	0	0	0	0	-0.066615
	Leucine				24HR		m+2	1.36284e+07	0	0	0	0	-0.000393465
	Leucine				24HR		m+3	0	0	0	0	0	-0.000322013
	Leucine				24HR		m+4	0	0	0	0	0	-1.3171e-05
	Leucine				24HR		m+5	0	0	0	0	0	-4.397e-07
	Leucine				24HR		m+6	0	0	0	0	0	-1.02465e-08
Ap+Lp_13C_GAA-I1	Leucine			holidic medium -Ile	24HR	[AP+LP] + 13C-holidic medium -Ile (24Hours)	m+0	2229992183	2.39142e+09	4.79214e+09	1	0	0.0047233
	Leucine				24HR		m+1	7.48884e+06	0	0	0	0	-0.0665907
	Leucine				24HR		m+2	1.36945e+07	0	0	0	0	-9.51093e-05
	Leucine				24HR		m+3	0	0	0	0	0	-0.000321916
	Leucine				24HR		m+4	0	0	0	0	0	-1.3167e-05
	Leucine				24HR		m+5	0	0	0	0	0	-4.39568e-07
	Leucine				24HR		m+6	0	0	0	0	0	-1.02435e-08
Ap+Lp_13C_GAA-I2	Leucine				24HR		m+0	2265008524	2.44048e+09	3.50096e+09	1	0	5.01561e-05
	Leucine				24HR		m+1	1.58943e+08	0	0	0	0	-0.000689839
	Leucine				24HR		m+2	1.37529e+07	0	0	0	0	-0.00018089
	Leucine				24HR		m+3	0	0	0	0	0	-0.000303382
	Leucine				24HR		m+4	0	0	0	0	0	-1.24089e-05
	Leucine				24HR		m+5	0	0	0	0	0	-4.1426e-07
	Leucine				24HR		m+6	0	0	0	0	0	-9.6537e-09
Ap+Lp_13C_GAA-I3	Leucine				24HR		m+0	2234114445	2.39584e+09	8.941e+09	1	0	0.004723
	Leucine				24HR		m+1	7.55126e+06	0	0	0	0	-0.0665759
	Leucine				24HR		m+2	1.3447e+07	0	0	0	0	-0.000216105
	Leucine				24HR		m+3	0	0	0	0	0	-0.000321949
	Leucine				24HR		m+4	0	0	0	0	0	-1.31684e-05
	Leucine				24HR		m+5	0	0	0	0	0	-4.39612e-07
	Leucine				24HR		m+6	0	0	0	0	0	-1.02445e-08
Ap_13C_GAA1_LT	Leucine	AP	13C_Glucose	holidic medium	48HR	[AP] + 13C-holidic medium (48Hours)	m+0	1836223733	1.96918e+09	6.3383e+09	1	0	0.00470523
	Leucine				48HR		m+1	6.65305e+06	0	0	0	0	-0.0663223
	Leucine				48HR		m+2	1.09907e+07	0	0	0	0	-0.000249261
	Leucine				48HR		m+3	0	0	0	0	0	-0.000321887
	Leucine				48HR		m+4	0	0	0	0	0	-1.31658e-05
	Leucine				48HR		m+5	0	0	0	0	0	-4.39528e-07
	Leucine				48HR		m+6	0	0	0	0	0	-1.02425e-08
Ap_13C_GAA2_LT	Leucine				48HR		m+0	1918461331	2.05734e+09	4.48953e+09	1	0	0.00473079
	Leucine				48HR		m+1	6.71602e+06	0	0	0	0	-0.0665502
	Leucine				48HR		m+2	8.58081e+06	0	0	0	0	-0.00175034
	Leucine				48HR		m+3	0	0	0	0	0	-0.000322403
	Leucine				48HR		m+4	0	0	0	0	0	-1.3187e-05
	Leucine				48HR		m+5	0	0	0	0	0	-4.40233e-07
	Leucine				48HR		m+6	0	0	0	0	0	-1.0259e-08
Ap_13C_GAA3_LT	Leucine				48HR		m+0	1786194336	1.9155e+09	4.18001e+09	1	0	0.00472011
	Leucine				48HR		m+1	6.06772e+06	0	0	0	0	-0.0665482
	Leucine				48HR		m+2	1.1017e+07	0	0	0	0	-6.85457e-05
	Leucine				48HR		m+3	0	0	0	0	0	-0.000321896
	Leucine				48HR		m+4	0	0	0	0	0	-1.31662e-05
	Leucine				48HR		m+5	0	0	0	0	0	-4.39541e-07
	Leucine				48HR		m+6	0	0	0	0	0	-1.02428e-08
Ap_13C_GAA-H1_LT	Leucine			holidic medium -His	48HR	[AP] + 13C-holidic medium -His (48Hours)	m+0	2168870666	2.32588e+09	6.92386e+09	1	0	0.00472168
	Leucine				48HR		m+1	7.42641e+06	0	0	0	0	-0.0665414
	Leucine				48HR		m+2	1.26601e+07	0	0	0	0	-0.000396222
	Leucine				48HR		m+3	0	0	0	0	0	-0.000321993
	Leucine				48HR		m+4	0	0	0	0	0	-1.31702e-05
	Leucine				48HR		m+5	0	0	0	0	0	-4.39673e-07
	Leucine				48HR		m+6	0	0	0	0	0	-1.02459e-08
Ap_13C_GAA-H2_LT	Leucine				48HR		m+0	2042208143	2.19006e+09	4.82e+09	1	0	0.00471627
	Leucine				48HR		m+1	7.13914e+06	0	0	0	0	-0.0664656
	Leucine				48HR		m+2	1.19328e+07	0	0	0	0	-0.000390368
	Leucine				48HR		m+3	0	0	0	0	0	-0.00032197
	Leucine				48HR		m+4	0	0	0	0	0	-1.31692e-05
	Leucine				48HR		m+5	0	0	0	0	0	-4.39641e-07
	Leucine				48HR		m+6	0	0	0	0	0	-1.02452e-08
Ap_13C_GAA-H3_LT	Leucine				48HR		m+0	1942367558	2.083e+09	3.66125e+09	0.997704	0.000765263	0.00469233
	Leucine				48HR		m+1	6.72163e+06	0	0	0	0.000765263	-0.066282
	Leucine				48HR		m+2	1.92488e+07	4.79314e+06	8.4248e+06	0.00229579	0.000765263	0.00135902
	Leucine				48HR		m+3	0	0	0	0	0.000765263	-0.000432468
	Leucine				48HR		m+4	0	0	0	0	0.000765263	-2.46317e-05
	Leucine				48HR		m+5	0	0	0	0	0.000765263	-9.15324e-07
	Leucine				48HR		m+6	0	0	0	0	0.000765263	-2.8776e-08
Ap_13C_GAA-I1_LT	Leucine			holidic medium -Ile	48HR	[AP] + 13C-holidic medium -Ile (48Hours)	m+0	1943715450	2.08443e+09	4.6877e+09	1	0	0.00471695
	Leucine				48HR		m+1	6.70567e+06	0	0	0	0	-0.0664973
	Leucine				48HR		m+2	1.18484e+07	0	0	0	0	-0.000139998
	Leucine				48HR		m+3	0	0	0	0	0	-0.000321903
	Leucine				48HR		m+4	0	0	0	0	0	-1.31665e-05
	Leucine				48HR		m+5	0	0	0	0	0	-4.3955e-07
	Leucine				48HR		m+6	0	0	0	0	0	-1.02431e-08
Ap_13C_GAA-I2_LT	Leucine				48HR		m+0	1933127135	2.08269e+09	3.63589e+09	1	0	0.000135249
	Leucine				48HR		m+1	1.33504e+08	0	0	0	0	-0.00172226
	Leucine				48HR		m+2	7.80743e+06	0	0	0	0	-0.00207555
	Leucine				48HR		m+3	0	0	0	0	0	-0.000304244
	Leucine				48HR		m+4	0	0	0	0	0	-1.24442e-05
	Leucine				48HR		m+5	0	0	0	0	0	-4.15436e-07
	Leucine				48HR		m+6	0	0	0	0	0	-9.68111e-09
Ap_13C_GAA-I3_LT	Leucine				48HR		m+0	1786907096	1.91629e+09	4.79072e+09	1	0	0.00470781
	Leucine				48HR		m+1	6.4146e+06	0	0	0	0	-0.066358
	Leucine				48HR		m+2	1.06799e+07	0	0	0	0	-0.000257922
	Leucine				48HR		m+3	0	0	0	0	0	-0.0003219
	Leucine				48HR		m+4	0	0	0	0	0	-1.31664e-05
	Leucine				48HR		m+5	0	0	0	0	0	-4.39545e-07
	Leucine				48HR		m+6	0	0	0	0	0	-1.02429e-08
Ap_13C-Lact+GAA1_LT	Leucine	AP	13C_Lactate	holidic medium	48HR	[AP] + 13C-Lactate + holidic medium (48Hours)	m+0	2183074532	2.34095e+09	6.24659e+09	1	0	0.00479168
	Leucine				48HR		m+1	5.36472e+06	0	0	0	0	-0.0675459
	Leucine				48HR		m+2	1.31777e+07	0	0	0	0	-0.000198644
	Leucine				48HR		m+3	0	0	0	0	0	-0.000322216
	Leucine				48HR		m+4	0	0	0	0	0	-1.31793e-05
	Leucine				48HR		m+5	0	0	0	0	0	-4.39978e-07
	Leucine				48HR		m+6	0	0	0	0	0	-1.0253e-08
Ap_13C-Lact+GAA2_LT	Leucine				48HR		m+0	2224731073	2.38578e+09	9.03437e+09	1	0	0.00473421
	Leucine				48HR		m+1	7.90308e+06	0	0	0	0	-0.0665396
	Leucine				48HR		m+2	8.46324e+06	0	0	0	0	-0.00241512
	Leucine				48HR		m+3	0	0	0	0	0	-0.000322601
	Leucine				48HR		m+4	0	0	0	0	0	-1.3195e-05
	Leucine				48HR		m+5	0	0	0	0	0	-4.40502e-07
	Leucine				48HR		m+6	0	0	0	0	0	-1.02652e-08
Ap_13C-Lact+GAA3_LT	Leucine				48HR		m+0	2047127248	2.19523e+09	1.35071e+09	1	0	0.00476381
	Leucine				48HR		m+1	5.68168e+06	0	0	0	0	-0.0671859
	Leucine				48HR		m+2	1.31304e+07	0	0	0	0	0.000175636
	Leucine				48HR		m+3	0	0	0	0	0	-0.000322002
	Leucine				48HR		m+4	0	0	0	0	0	-1.31706e-05
	Leucine				48HR		m+5	0	0	0	0	0	-4.39685e-07
	Leucine				48HR		m+6	0	0	0	0	0	-1.02462e-08
Ap_13C-Lact+GAA-H1_LT	Leucine			holidic medium -His	48HR	[AP] + 13C-Lactate + holidic medium -His (48Hours)	m+0	2197723208	2.3681e+09	8.0235e+09	0.999819	3.01197e-05	5.59344e-07
	Leucine				48HR		m+1	1.56305e+08	428037	1.45026e+06	0.000180718	3.01197e-05	1.9141e-05
	Leucine				48HR		m+2	1.31104e+07	0	0	0	3.01197e-05	-0.000289991
	Leucine				48HR		m+3	0	0	0	0	3.01197e-05	-0.000304105
	Leucine				48HR		m+4	0	0	0	0	3.01197e-05	-1.24445e-05
	Leucine				48HR		m+5	0	0	0	0	3.01197e-05	-4.15718e-07
	Leucine				48HR		m+6	0	0	0	0	3.01197e-05	-9.7025e-09
Ap_13C-Lact+GAA-H2_LT	Leucine				48HR		m+0	2184431136	2.34258e+09	7.40139e+09	1	0	0.00471737
	Leucine				48HR		m+1	7.58597e+06	0	0	0	0	-0.0664861
	Leucine				48HR		m+2	1.28893e+07	0	0	0	0	-0.000333449
	Leucine				48HR		m+3	0	0	0	0	0	-0.000321959
	Leucine				48HR		m+4	0	0	0	0	0	-1.31688e-05
	Leucine				48HR		m+5	0	0	0	0	0	-4.39626e-07
	Leucine				48HR		m+6	0	0	0	0	0	-1.02448e-08
Ap_13C-Lact+GAA-H3_LT	Leucine				48HR		m+0	2084739058	2.24624e+09	1.55069e+09	0.999943	1.91193e-05	5.03805e-05
	Leucine				48HR		m+1	1.46247e+08	0	0	0	1.91193e-05	-0.000711586
	Leucine				48HR		m+2	1.32503e+07	128847	88949.5	5.7358e-05	1.91193e-05	2.952e-05
	Leucine				48HR		m+3	0	0	0	0	1.91193e-05	-0.000305944
	Leucine				48HR		m+4	0	0	0	0	1.91193e-05	-1.26774e-05
	Leucine				48HR		m+5	0	0	0	0	1.91193e-05	-4.25415e-07
	Leucine				48HR		m+6	0	0	0	0	1.91193e-05	-1.00892e-08
Ap_13C-Lact+GAA-I1_LT	Leucine			holidic medium -Ile	48HR	[AP] + 13C-Lactate + holidic medium -Ile (48Hours)	m+0	2094337950	2.24576e+09	5.75406e+09	1	0	0.00481216
	Leucine				48HR		m+1	4.60309e+06	0	0	0	0	-0.067826
	Leucine				48HR		m+2	1.2436e+07	0	0	0	0	-0.000296231
	Leucine				48HR		m+3	0	0	0	0	0	-0.000322325
	Leucine				48HR		m+4	0	0	0	0	0	-1.31837e-05
	Leucine				48HR		m+5	0	0	0	0	0	-4.40126e-07
	Leucine				48HR		m+6	0	0	0	0	0	-1.02565e-08
Ap_13C-Lact+GAA-I2_LT	Leucine				48HR		m+0	2008432600	2.15368e+09	1.43858e+09	1	0	0.00479704
	Leucine				48HR		m+1	5.13427e+06	0	0	0	0	-0.0675192
	Leucine				48HR		m+2	9.78188e+06	0	0	0	0	-0.00135617
	Leucine				48HR		m+3	0	0	0	0	0	-0.000322558
	Leucine				48HR		m+4	0	0	0	0	0	-1.31933e-05
	Leucine				48HR		m+5	0	0	0	0	0	-4.40444e-07
	Leucine				48HR		m+6	0	0	0	0	0	-1.02639e-08
Ap_13C-Lact+GAA-I3_LT	Leucine				48HR		m+0	2246981113	2.42117e+09	9.66593e+09	1	0	3.50143e-06
	Leucine				48HR		m+1	1.59265e+08	0	0	0	0	-3.72449e-05
	Leucine				48HR		m+2	1.37878e+07	0	0	0	0	-0.000121409
	Leucine				48HR		m+3	0	0	0	0	0	-0.00030318
	Leucine				48HR		m+4	0	0	0	0	0	-1.24007e-05
	Leucine				48HR		m+5	0	0	0	0	0	-4.13984e-07
	Leucine				48HR		m+6	0	0	0	0	0	-9.64728e-09
Ap+Lp_12C_GAA-I1_LT	Leucine	AP+LP	C12_Glucose	holidic medium -Ile	48HR	[AP+LP] + C12-holidic medium -Ile (48Hours)	m+0	2081709357	2.24308e+09	2.48427e+09	1	0	9.3514e-06
	Leucine				48HR		m+1	1.47407e+08	0	0	0	0	-0.000100648
	Leucine				48HR		m+2	1.22896e+07	0	0	0	0	-0.00033737
	Leucine				48HR		m+3	0	0	0	0	0	-0.000303263
	Leucine				48HR		m+4	0	0	0	0	0	-1.24041e-05
	Leucine				48HR		m+5	0	0	0	0	0	-4.14098e-07
	Leucine				48HR		m+6	0	0	0	0	0	-9.64991e-09
Ap+Lp_12C_GAA-I2_LT	Leucine				48HR		m+0	2082966532	2.24443e+09	2.8825e+09	0.999528	7.86917e-05	3.86924e-06
	Leucine				48HR		m+1	1.48973e+08	1.06021e+06	1.36162e+06	0.00047215	7.86917e-05	0.000118407
	Leucine				48HR		m+2	8.76287e+06	0	0	0	7.86917e-05	-0.00194139
	Leucine				48HR		m+3	0	0	0	0	7.86917e-05	-0.000306012
	Leucine				48HR		m+4	0	0	0	0	7.86917e-05	-1.25323e-05
	Leucine				48HR		m+5	0	0	0	0	7.86917e-05	-4.19086e-07
	Leucine				48HR		m+6	0	0	0	0	7.86917e-05	-9.80493e-09
Ap+Lp_12C_GAA-I3_LT	Leucine				48HR		m+0	2084522814	2.23544e+09	3.36623e+09	1	0	0.00471717
	Leucine				48HR		m+1	7.24927e+06	0	0	0	0	-0.0664819
	Leucine				48HR		m+2	1.22679e+07	0	0	0	0	-0.000348593
	Leucine				48HR		m+3	0	0	0	0	0	-0.000321962
	Leucine				48HR		m+4	0	0	0	0	0	-1.31689e-05
	Leucine				48HR		m+5	0	0	0	0	0	-4.3963e-07
	Leucine				48HR		m+6	0	0	0	0	0	-1.02449e-08
Ap+Lp_13C_GAA1_LT	Leucine			holidic medium	48HR	[AP+LP] + 13C-holidic medium (48Hours)	m+0	2024876287	2.17149e+09	2.25014e+09	1	0	0.00470667
	Leucine				48HR		m+1	7.24754e+06	0	0	0	0	-0.0663575
	Leucine				48HR		m+2	1.24617e+07	0	0	0	0	-8.20553e-05
	Leucine				48HR		m+3	0	0	0	0	0	-0.000321847
	Leucine				48HR		m+4	0	0	0	0	0	-1.31642e-05
	Leucine				48HR		m+5	0	0	0	0	0	-4.39473e-07
	Leucine				48HR		m+6	0	0	0	0	0	-1.02412e-08
Ap+Lp_13C_GAA2_LT	Leucine				48HR		m+0	2078556370	2.23907e+09	1.17666e+09	1	0	0.000260702
	Leucine				48HR		m+1	1.39176e+08	0	0	0	0	-0.00367288
	Leucine				48HR		m+2	1.29787e+07	0	0	0	0	-1.96655e-05
	Leucine				48HR		m+3	0	0	0	0	0	-0.000304174
	Leucine				48HR		m+4	0	0	0	0	0	-1.24413e-05
	Leucine				48HR		m+5	0	0	0	0	0	-4.15341e-07
	Leucine				48HR		m+6	0	0	0	0	0	-9.67888e-09
Ap+Lp_13C_GAA3_LT	Leucine				48HR		m+0	3133068772	3.35939e+09	2.48219e+09	1	0	0.00488209
	Leucine				48HR		m+1	4.89793e+06	0	0	0	0	-0.0686331
	Leucine				48HR		m+2	1.22288e+07	0	0	0	0	-0.00232036
	Leucine				48HR		m+3	0	0	0	0	0	-0.000323162
	Leucine				48HR		m+4	0	0	0	0	0	-1.3218e-05
	Leucine				48HR		m+5	0	0	0	0	0	-4.41269e-07
	Leucine				48HR		m+6	0	0	0	0	0	-1.02831e-08
Ap+Lp_13C_GAA-H1_LT	Leucine			holidic medium -His	48HR	[AP+LP] + 13C-holidic medium -His (48Hours)	m+0	2176826726	2.33442e+09	1.66744e+09	1	0	0.00471742
	Leucine				48HR		m+1	7.53461e+06	0	0	0	0	-0.0664933
	Leucine				48HR		m+2	1.30057e+07	0	0	0	0	-0.00026003
	Leucine				48HR		m+3	0	0	0	0	0	-0.000321939
	Leucine				48HR		m+4	0	0	0	0	0	-1.31679e-05
	Leucine				48HR		m+5	0	0	0	0	0	-4.39598e-07
	Leucine				48HR		m+6	0	0	0	0	0	-1.02442e-08
Ap+Lp_13C_GAA-H2_LT	Leucine				48HR		m+0	1981320945	2.13473e+09	1.144e+09	1	0	8.6048e-05
	Leucine				48HR		m+1	1.37936e+08	0	0	0	0	-0.0012036
	Leucine				48HR		m+2	1.22151e+07	0	0	0	0	-9.4113e-05
	Leucine				48HR		m+3	0	0	0	0	0	-0.000303501
	Leucine				48HR		m+4	0	0	0	0	0	-1.24138e-05
	Leucine				48HR		m+5	0	0	0	0	0	-4.14422e-07
	Leucine				48HR		m+6	0	0	0	0	0	-9.65747e-09
Ap+Lp_13C_GAA-H3_LT	Leucine				48HR		m+0	1906882816	2.04492e+09	2.58122e+09	1	0	0.00472239
	Leucine				48HR		m+1	6.48901e+06	0	0	0	0	-0.0665584
	Leucine				48HR		m+2	1.12838e+07	0	0	0	0	-0.000316688
	Leucine				48HR		m+3	0	0	0	0	0	-0.000321974
	Leucine				48HR		m+4	0	0	0	0	0	-1.31694e-05
	Leucine				48HR		m+5	0	0	0	0	0	-4.39646e-07
	Leucine				48HR		m+6	0	0	0	0	0	-1.02453e-08
Ap+Lp_13C_GAA-I1_LT	Leucine			holidic medium -Ile	48HR	[AP+LP] + 13C-holidic medium -Ile (48Hours)	m+0	2037827808	2.18536e+09	2.27365e+09	1	0	0.0047171
	Leucine				48HR		m+1	7.01073e+06	0	0	0	0	-0.066504
	Leucine				48HR		m+2	1.25283e+07	0	0	0	0	-8.83728e-05
	Leucine				48HR		m+3	0	0	0	0	0	-0.00032189
	Leucine				48HR		m+4	0	0	0	0	0	-1.31659e-05
	Leucine				48HR		m+5	0	0	0	0	0	-4.39532e-07
	Leucine				48HR		m+6	0	0	0	0	0	-1.02426e-08
Ap+Lp_13C_GAA-I2_LT	Leucine				48HR		m+0	1996434931	2.15096e+09	2.59425e+09	1	0	0.000110018
	Leucine				48HR		m+1	1.38505e+08	0	0	0	0	-0.00142911
	Leucine				48HR		m+2	9.57875e+06	0	0	0	0	-0.00136688
	Leucine				48HR		m+3	0	0	0	0	0	-0.000303948
	Leucine				48HR		m+4	0	0	0	0	0	-1.24321e-05
	Leucine				48HR		m+5	0	0	0	0	0	-4.15032e-07
	Leucine				48HR		m+6	0	0	0	0	0	-9.67169e-09
Ap+Lp_13C_GAA-I3_LT	Leucine				48HR		m+0	2452475455	2.6299e+09	4.48477e+09	1	0	0.00476994
	Leucine				48HR		m+1	7.11392e+06	0	0	0	0	-0.0671479
	Leucine				48HR		m+2	1.22483e+07	0	0	0	0	-0.00123281
	Leucine				48HR		m+3	0	0	0	0	0	-0.000322416
	Leucine				48HR		m+4	0	0	0	0	0	-1.31875e-05
	Leucine				48HR		m+5	0	0	0	0	0	-4.4025e-07
	Leucine				48HR		m+6	0	0	0	0	0	-1.02594e-08

## Sheet: Methionine
Sample	Metabolite	Type	Labelled Substrate	Media	Time	Group	isotopologue	AUC	Corrected AUC	Normalized AUC	isotopologue_fraction	Mean Percent Enrichment	residuum
13C_M_GAA1	Methionine	BLANK	13C_Glucose	holidic medium	0HR	[BLANK] + 13C-holidic medium (0 Hours)	m+0	7.31677e+08	8.18602e+08	8.18602e+08	1	0	0.00263903
	Methionine				0HR		m+1	4.50504e+07	0	0	0	0	-0.00562971
	Methionine				0HR		m+2	2.42961e+06	0	0	0	0	-0.0443773
	Methionine				0HR		m+3	1.59419e+06	0	0	0	0	-0.000750042
	Methionine				0HR		m+4	0	0	0	0	0	-0.000344341
	Methionine				0HR		m+5	0	0	0	0	0	-1.73344e-05
13C_M_GAA2	Methionine				0HR		m+0	7.04016e+08	7.84762e+08	7.84762e+08	1	0	0.00641196
	Methionine				0HR		m+1	5.01028e+06	0	0	0	0	-0.0595838
	Methionine				0HR		m+2	2.43246e+06	0	0	0	0	-0.046541
	Methionine				0HR		m+3	0	0	0	0	0	-0.00293717
	Methionine				0HR		m+4	0	0	0	0	0	-0.000362256
	Methionine				0HR		m+5	0	0	0	0	0	-1.82363e-05
13C_M_GAA3	Methionine				0HR		m+0	7.34519e+08	8.21686e+08	8.21686e+08	1	0	0.00275375
	Methionine				0HR		m+1	4.48915e+07	0	0	0	0	-0.00606044
	Methionine				0HR		m+2	1.18719e+06	0	0	0	0	-0.0460613
	Methionine				0HR		m+3	1.61343e+06	0	0	0	0	-0.000734542
	Methionine				0HR		m+4	0	0	0	0	0	-0.000344993
	Methionine				0HR		m+5	0	0	0	0	0	-1.73673e-05
13C_M_GAA-H1	Methionine			holidic medium -His	0HR	[BLANK] + 13C-holidic medium -His (0 Hours)	m+0	7.71431e+08	8.63052e+08	8.63052e+08	1	0	0.00267024
	Methionine				0HR		m+1	4.71462e+07	0	0	0	0	-0.00605737
	Methionine				0HR		m+2	2.53304e+06	0	0	0	0	-0.0444267
	Methionine				0HR		m+3	1.75922e+06	0	0	0	0	-0.000654945
	Methionine				0HR		m+4	0	0	0	0	0	-0.000344456
	Methionine				0HR		m+5	0	0	0	0	0	-1.73402e-05
13C_M_GAA-H2	Methionine				0HR		m+0	7.31275e+08	8.18104e+08	8.18104e+08	1	0	0.00269669
	Methionine				0HR		m+1	4.43394e+07	0	0	0	0	-0.00650958
	Methionine				0HR		m+2	2.47067e+06	0	0	0	0	-0.0443489
	Methionine				0HR		m+3	1.73053e+06	0	0	0	0	-0.000574413
	Methionine				0HR		m+4	0	0	0	0	0	-0.000344544
	Methionine				0HR		m+5	0	0	0	0	0	-1.73447e-05
13C_M_GAA-H3	Methionine				0HR		m+0	6.9439e+08	7.74006e+08	7.74006e+08	1	0	0.00643447
	Methionine				0HR		m+1	4.68197e+06	0	0	0	0	-0.059869
	Methionine				0HR		m+2	2.2263e+06	0	0	0	0	-0.0467211
	Methionine				0HR		m+3	1.40357e+06	0	0	0	0	-0.000935627
	Methionine				0HR		m+4	0	0	0	0	0	-0.000361744
	Methionine				0HR		m+5	0	0	0	0	0	-1.82105e-05
13C_M_GAA-I1	Methionine			holidic medium -Ile	0HR	[BLANK] + 13C-holidic medium -Ile (0 Hours)	m+0	7.11527e+08	7.93053e+08	7.93053e+08	1	0	0.00651136
	Methionine				0HR		m+1	4.81838e+06	0	0	0	0	-0.0599101
	Methionine				0HR		m+2	1.26626e+06	0	0	0	0	-0.0481873
	Methionine				0HR		m+3	1.5348e+06	0	0	0	0	-0.000802273
	Methionine				0HR		m+4	0	0	0	0	0	-0.00036217
	Methionine				0HR		m+5	0	0	0	0	0	-1.8232e-05
13C_M_GAA-I2	Methionine				0HR		m+0	7.30514e+08	8.17312e+08	8.17312e+08	1	0	0.00262626
	Methionine				0HR		m+1	4.50916e+07	0	0	0	0	-0.00548389
	Methionine				0HR		m+2	2.4519e+06	0	0	0	0	-0.0443296
	Methionine				0HR		m+3	1.71202e+06	0	0	0	0	-0.000595482
	Methionine				0HR		m+4	0	0	0	0	0	-0.000344231
	Methionine				0HR		m+5	0	0	0	0	0	-1.73289e-05
13C_M_GAA-I3	Methionine				0HR		m+0	7.1947e+08	8.05057e+08	8.05057e+08	1	0	0.00250463
	Methionine				0HR		m+1	4.57974e+07	0	0	0	0	-0.00367992
	Methionine				0HR		m+2	2.37521e+06	0	0	0	0	-0.0443234
	Methionine				0HR		m+3	1.44296e+06	0	0	0	0	-0.000911165
	Methionine				0HR		m+4	0	0	0	0	0	-0.000343779
	Methionine				0HR		m+5	0	0	0	0	0	-1.73062e-05
13C-Lact_M_GAA1	Methionine	BLANK	13C_Lactate	holidic medium	0HR	[BLANK] + 13C-Lactate +holidic medium (0 Hours)	m+0	6.37863e+08	7.11011e+08	7.11011e+08	1	0	0.00641469
	Methionine				0HR		m+1	4.47336e+06	0	0	0	0	-0.0595867
	Methionine				0HR		m+2	2.04549e+06	0	0	0	0	-0.0467086
	Methionine				0HR		m+3	1.29258e+06	0	0	0	0	-0.000930375
	Methionine				0HR		m+4	0	0	0	0	0	-0.000361652
	Methionine				0HR		m+5	0	0	0	0	0	-1.82059e-05
13C-Lact_M_GAA2	Methionine				0HR		m+0	648982086	7.23413e+08	7.23413e+08	1	0	0.00640229
	Methionine				0HR		m+1	4.59868e+06	0	0	0	0	-0.0594952
	Methionine				0HR		m+2	2.14467e+06	0	0	0	0	-0.0465967
	Methionine				0HR		m+3	1.42626e+06	0	0	0	0	-0.000760949
	Methionine				0HR		m+4	0	0	0	0	0	-0.000361534
	Methionine				0HR		m+5	0	0	0	0	0	-1.81999e-05
13C-Lact_M_GAA3	Methionine				0HR		m+0	6.50867e+08	7.26452e+08	7.26452e+08	1	0	0.00503923
	Methionine				0HR		m+1	1.71032e+07	0	0	0	0	-0.0398732
	Methionine				0HR		m+2	2.04594e+06	0	0	0	0	-0.0459504
	Methionine				0HR		m+3	1.52247e+06	0	0	0	0	-0.000613422
	Methionine				0HR		m+4	0	0	0	0	0	-0.000355274
	Methionine				0HR		m+5	0	0	0	0	0	-1.78848e-05
13C-Lact_M_GAA-H1	Methionine			holidic medium -His	0HR	[BLANK] + 13C-Lactate +holidic medium -His (0 Hours)	m+0	7.36272e+08	8.23649e+08	8.23649e+08	1	0	0.00275084
	Methionine				0HR		m+1	4.42349e+07	0	0	0	0	-0.00703311
	Methionine				0HR		m+2	2.25258e+06	0	0	0	0	-0.0446969
	Methionine				0HR		m+3	1.48364e+06	0	0	0	0	-0.000904804
	Methionine				0HR		m+4	0	0	0	0	0	-0.000344921
	Methionine				0HR		m+5	0	0	0	0	0	-1.73636e-05
13C-Lact_M_GAA-H2	Methionine				0HR		m+0	7.12745e+08	7.9448e+08	7.9448e+08	1	0	0.00641388
	Methionine				0HR		m+1	4.9201e+06	0	0	0	0	-0.0596854
	Methionine				0HR		m+2	2.38019e+06	0	0	0	0	-0.0465697
	Methionine				0HR		m+3	1.54914e+06	0	0	0	0	-0.000784958
	Methionine				0HR		m+4	0	0	0	0	0	-0.000361591
	Methionine				0HR		m+5	0	0	0	0	0	-1.82028e-05
13C-Lact_M_GAA-H3	Methionine				0HR		m+0	6.89392e+08	7.6843e+08	7.6843e+08	1	0	0.00644215
	Methionine				0HR		m+1	4.63197e+06	0	0	0	0	-0.0598969
	Methionine				0HR		m+2	2.13108e+06	0	0	0	0	-0.0468382
	Methionine				0HR		m+3	1.43037e+06	0	0	0	0	-0.000882782
	Methionine				0HR		m+4	0	0	0	0	0	-0.000361772
	Methionine				0HR		m+5	0	0	0	0	0	-1.82119e-05
13C-Lact_M_GAA-I1	Methionine			holidic medium -Ile	0HR	[BLANK] + 13C-Lactate +holidic medium -Ile (0 Hours)	m+0	7.10111e+08	7.91522e+08	7.91522e+08	1	0	0.00644468
	Methionine				0HR		m+1	4.68945e+06	0	0	0	0	-0.0600113
	Methionine				0HR		m+2	2.26952e+06	0	0	0	0	-0.0467352
	Methionine				0HR		m+3	1.47102e+06	0	0	0	0	-0.000886048
	Methionine				0HR		m+4	0	0	0	0	0	-0.000361776
	Methionine				0HR		m+5	0	0	0	0	0	-1.82121e-05
13C-Lact_M_GAA-I2	Methionine				0HR		m+0	703050262	7.83671e+08	7.83671e+08	1	0	0.00641942
	Methionine				0HR		m+1	4.91423e+06	0	0	0	0	-0.0596183
	Methionine				0HR		m+2	2.2268e+06	0	0	0	0	-0.0467544
	Methionine				0HR		m+3	1.36166e+06	0	0	0	0	-0.00101906
	Methionine				0HR		m+4	0	0	0	0	0	-0.000361705
	Methionine				0HR		m+5	0	0	0	0	0	-1.82086e-05
13C-Lact_M_GAA-I3	Methionine				0HR		m+0	7.3486e+08	8.19112e+08	8.19112e+08	1	0	0.00644117
	Methionine				0HR		m+1	4.89685e+06	0	0	0	0	-0.0599532
	Methionine				0HR		m+2	2.34578e+06	0	0	0	0	-0.0467397
	Methionine				0HR		m+3	1.4719e+06	0	0	0	0	-0.000953833
	Methionine				0HR		m+4	0	0	0	0	0	-0.000361782
	Methionine				0HR		m+5	0	0	0	0	0	-1.82124e-05
Ap_13C_GAA1	Methionine	AP	13C_Glucose	holidic medium	24HR	[AP] + 13C-holidic medium (24Hours)	m+0	5.50454e+08	6.1357e+08	3.03835e+09	1	0	0.00642777
	Methionine				24HR		m+1	3.72916e+06	0	0	0	0	-0.0598208
	Methionine				24HR		m+2	1.78833e+06	0	0	0	0	-0.046666
	Methionine				24HR		m+3	1.22844e+06	0	0	0	0	-0.000727536
	Methionine				24HR		m+4	0	0	0	0	0	-0.000361644
	Methionine				24HR		m+5	0	0	0	0	0	-1.82055e-05
Ap_13C_GAA2	Methionine				24HR		m+0	5.77818e+08	6.45471e+08	1.26877e+09	0.999705	0.000236306	0.00411957
	Methionine				24HR		m+1	3.9164e+06	0	0	0	0.000236306	-0.0574977
	Methionine				24HR		m+2	2.65875e+07	0	0	0	0.000236306	-0.00434143
	Methionine				24HR		m+3	1.24178e+06	0	0	0	0.000236306	-0.000793292
	Methionine				24HR		m+4	404330	190717	374882	0.000295382	0.000236306	3.55827e-05
	Methionine				24HR		m+5	0	0	0	0	0.000236306	-2.48981e-05
Ap_13C_GAA3	Methionine				24HR		m+0	5.99527e+08	6.70784e+08	2.78592e+09	1	0	0.00259221
	Methionine				24HR		m+1	3.73398e+07	0	0	0	0	-0.00496327
	Methionine				24HR		m+2	1.99276e+06	0	0	0	0	-0.0443459
	Methionine				24HR		m+3	1.31909e+06	0	0	0	0	-0.000729629
	Methionine				24HR		m+4	0	0	0	0	0	-0.00034412
	Methionine				24HR		m+5	0	0	0	0	0	-1.73233e-05
Ap_13C_GAA-H1	Methionine			holidic medium -His	24HR	[AP] + 13C-holidic medium -His (24Hours)	m+0	8.19393e+07	9.17938e+07	2.07341e+08	1	0	0.00138278
	Methionine				24HR		m+1	4.3043e+06	0	0	0	0	-0.0138377
	Methionine				24HR		m+2	3.38734e+06	0	0	0	0	-0.00859417
	Methionine				24HR		m+3	0	0	0	0	0	-0.00272707
	Methionine				24HR		m+4	0	0	0	0	0	-0.000336344
	Methionine				24HR		m+5	0	0	0	0	0	-1.69319e-05
Ap_13C_GAA-H2	Methionine				24HR		m+0	5.85167e+08	6.52265e+08	2.31666e+09	1	0	0.00642635
	Methionine				24HR		m+1	4.09494e+06	0	0	0	0	-0.0596023
	Methionine				24HR		m+2	1.74573e+06	0	0	0	0	-0.0469299
	Methionine				24HR		m+3	1.31173e+06	0	0	0	0	-0.000717749
	Methionine				24HR		m+4	0	0	0	0	0	-0.000361656
	Methionine				24HR		m+5	0	0	0	0	0	-1.82061e-05
Ap_13C_GAA-H3	Methionine				24HR		m+0	6.28338e+08	7.02993e+08	1.52118e+09	1	0	0.00263086
	Methionine				24HR		m+1	38887126	0	0	0	0	-0.00533285
	Methionine				24HR		m+2	1.93318e+06	0	0	0	0	-0.0446072
	Methionine				24HR		m+3	1.30907e+06	0	0	0	0	-0.000839526
	Methionine				24HR		m+4	0	0	0	0	0	-0.000344351
	Methionine				24HR		m+5	0	0	0	0	0	-1.73349e-05
Ap_13C_GAA-I1	Methionine			holidic medium -Ile	24HR	[AP] + 13C-holidic medium -Ile (24Hours)	m+0	6.64972e+08	7.42623e+08	3.35483e+09	1	0	0.00440626
	Methionine				24HR		m+1	3.95205e+06	0	0	0	0	-0.0586057
	Methionine				24HR		m+2	2.7707e+07	0	0	0	0	-0.00849455
	Methionine				24HR		m+3	1.32778e+06	0	0	0	0	-0.000930842
	Methionine				24HR		m+4	0	0	0	0	0	-0.000349435
	Methionine				24HR		m+5	0	0	0	0	0	-1.75909e-05
Ap_13C_GAA-I2	Methionine				24HR		m+0	6.06338e+08	6.75854e+08	1.32849e+09	1	0	0.00643979
	Methionine				24HR		m+1	4.00698e+06	0	0	0	0	-0.0599913
	Methionine				24HR		m+2	1.96552e+06	0	0	0	0	-0.0466781
	Methionine				24HR		m+3	1.3857e+06	0	0	0	0	-0.000674563
	Methionine				24HR		m+4	0	0	0	0	0	-0.000361683
	Methionine				24HR		m+5	0	0	0	0	0	-1.82074e-05
Ap_13C_GAA-I3	Methionine				24HR		m+0	6.17022e+08	6.87767e+08	3.02735e+09	1	0	0.0064359
	Methionine				24HR		m+1	4.12827e+06	0	0	0	0	-0.0599252
	Methionine				24HR		m+2	2.01291e+06	0	0	0	0	-0.0466694
	Methionine				24HR		m+3	1.19355e+06	0	0	0	0	-0.00102161
	Methionine				24HR		m+4	0	0	0	0	0	-0.000361773
	Methionine				24HR		m+5	0	0	0	0	0	-1.8212e-05
Ap_13C-Lact+GAA1	Methionine	AP	13C_Lactate	holidic medium	24HR	[AP] + 13C-Lactate +holidic medium (24Hours)	m+0	5.73324e+08	6.39032e+08	2.71985e+09	1	0	0.00648161
	Methionine				24HR		m+1	3.55184e+06	0	0	0	0	-0.0604575
	Methionine				24HR		m+2	1.78348e+06	0	0	0	0	-0.0468523
	Methionine				24HR		m+3	1.04387e+06	0	0	0	0	-0.00113464
	Methionine				24HR		m+4	0	0	0	0	0	-0.00036203
	Methionine				24HR		m+5	0	0	0	0	0	-1.8225e-05
Ap_13C-Lact+GAA2	Methionine				24HR		m+0	5.97601e+08	6.67555e+08	3.86282e+09	1	0	0.00414975
	Methionine				24HR		m+1	3.98258e+06	0	0	0	0	-0.0577259
	Methionine				24HR		m+2	2.73638e+07	0	0	0	0	-0.00456215
	Methionine				24HR		m+3	570722	0	0	0	0	-0.00191711
	Methionine				24HR		m+4	0	0	0	0	0	-0.000348263
	Methionine				24HR		m+5	0	0	0	0	0	-1.75319e-05
Ap_13C-Lact+GAA3	Methionine				24HR		m+0	5.74479e+08	6.40327e+08	9.23721e+08	1	0	0.00648168
	Methionine				24HR		m+1	3.71462e+06	0	0	0	0	-0.0602857
	Methionine				24HR		m+2	1.75832e+06	0	0	0	0	-0.0469766
	Methionine				24HR		m+3	0	0	0	0	0	-0.00294003
	Methionine				24HR		m+4	0	0	0	0	0	-0.000362608
	Methionine				24HR		m+5	0	0	0	0	0	-1.8254e-05
Ap_13C-Lact+GAA-H1	Methionine			holidic medium -His	24HR	[AP] + 13C-Lactate +holidic medium -His (24Hours)	m+0	6.0795e+08	6.77663e+08	3.92131e+09	1	0	0.00642081
	Methionine				24HR		m+1	4.1566e+06	0	0	0	0	-0.0597548
	Methionine				24HR		m+2	2.0043e+06	0	0	0	0	-0.0466152
	Methionine				24HR		m+3	1.33898e+06	0	0	0	0	-0.000756386
	Methionine				24HR		m+4	0	0	0	0	0	-0.000361617
	Methionine				24HR		m+5	0	0	0	0	0	-1.82042e-05
Ap_13C-Lact+GAA-H2	Methionine				24HR		m+0	6.03325e+08	6.7251e+08	3.60773e+09	1	0	0.00642053
	Methionine				24HR		m+1	4.21417e+06	0	0	0	0	-0.059621
	Methionine				24HR		m+2	1.89642e+06	0	0	0	0	-0.0467765
	Methionine				24HR		m+3	1.20749e+06	0	0	0	0	-0.0009552
	Methionine				24HR		m+4	0	0	0	0	0	-0.000361692
	Methionine				24HR		m+5	0	0	0	0	0	-1.82079e-05
Ap_13C-Lact+GAA-H3	Methionine				24HR		m+0	614384940	6.84839e+08	1.21618e+09	0.999169	0.000665066	0.00640991
	Methionine				24HR		m+1	4.34925e+06	0	0	0	0.000665066	-0.059448
	Methionine				24HR		m+2	1.87443e+06	0	0	0	0.000665066	-0.0468052
	Methionine				24HR		m+3	1.29126e+06	0	0	0	0.000665066	-0.000887984
	Methionine				24HR		m+4	775697	569803	1.01189e+06	0.000831333	0.000665066	6.57832e-05
	Methionine				24HR		m+5	0	0	0	0	0.000665066	-3.98496e-05
Ap_13C-Lact+GAA-I1	Methionine			holidic medium -Ile	24HR	[AP] + 13C-Lactate +holidic medium -Ile (24Hours)	m+0	3.25823e+08	3.63418e+08	2.75236e+09	1	0	0.00572049
	Methionine				24HR		m+1	4.42105e+06	0	0	0	0	-0.0525078
	Methionine				24HR		m+2	2.23227e+06	0	0	0	0	-0.0426168
	Methionine				24HR		m+3	1.3861e+06	0	0	0	0	0.00125315
	Methionine				24HR		m+4	0	0	0	0	0	-0.000357493
	Methionine				24HR		m+5	0	0	0	0	0	-1.79965e-05
Ap_13C-Lact+GAA-I2	Methionine				24HR		m+0	5.90885e+08	6.58639e+08	1.74845e+09	0.999294	0.000564721	0.00641655
	Methionine				24HR		m+1	3.95805e+06	0	0	0	0.000564721	-0.0598164
	Methionine				24HR		m+2	2.00528e+06	0	0	0	0.000564721	-0.0464615
	Methionine				24HR		m+3	1.41154e+06	0	0	0	0.000564721	-0.000599585
	Methionine				24HR		m+4	664843	465263	1.2351e+06	0.000705901	0.000564721	5.38428e-05
	Methionine				24HR		m+5	0	0	0	0	0.000564721	-3.65739e-05
Ap_13C-Lact+GAA-I3	Methionine				24HR		m+0	6.19193e+08	6.90185e+08	6.02449e+09	1	0	0.00643893
	Methionine				24HR		m+1	4.16878e+06	0	0	0	0	-0.0598823
	Methionine				24HR		m+2	1.94232e+06	0	0	0	0	-0.0467922
	Methionine				24HR		m+3	1.26244e+06	0	0	0	0	-0.000918329
	Methionine				24HR		m+4	0	0	0	0	0	-0.000361765
	Methionine				24HR		m+5	0	0	0	0	0	-1.82116e-05
Ap+Lp_12C_GAA-I1	Methionine	AP+LP	C12_Glucose	holidic medium -Ile	24HR	[AP+LP] + C12-holidic medium -Ile (24Hours)	m+0	6.18367e+08	6.89252e+08	2.51748e+09	1	0	0.00645545
	Methionine				24HR		m+1	3.94488e+06	0	0	0	0	-0.0602328
	Methionine				24HR		m+2	2.0233e+06	0	0	0	0	-0.0466599
	Methionine				24HR		m+3	1.36745e+06	0	0	0	0	-0.000747811
	Methionine				24HR		m+4	0	0	0	0	0	-0.000361775
	Methionine				24HR		m+5	0	0	0	0	0	-1.82121e-05
Ap+Lp_12C_GAA-I2	Methionine				24HR		m+0	6.3127e+08	7.03616e+08	2.16984e+09	1	0	0.00649843
	Methionine				24HR		m+1	3.96018e+06	0	0	0	0	-0.0604899
	Methionine				24HR		m+2	1.90227e+06	0	0	0	0	-0.0470339
	Methionine				24HR		m+3	0	0	0	0	0	-0.00294068
	Methionine				24HR		m+4	0	0	0	0	0	-0.000362689
	Methionine				24HR		m+5	0	0	0	0	0	-1.82581e-05
Ap+Lp_12C_GAA-I3	Methionine				24HR		m+0	6.45277e+08	7.21895e+08	1.91637e+09	1	0	0.00269634
	Methionine				24HR		m+1	3.91625e+07	0	0	0	0	-0.00645737
	Methionine				24HR		m+2	2.16219e+06	0	0	0	0	-0.0443901
	Methionine				24HR		m+3	1.27359e+06	0	0	0	0	-0.000943036
	Methionine				24HR		m+4	0	0	0	0	0	-0.000344661
	Methionine				24HR		m+5	0	0	0	0	0	-1.73506e-05
Ap+Lp_13C_GAA1	Methionine		13C_Glucose	holidic medium	24HR	[AP+LP] + 13C-holidic medium (24Hours)	m+0	5.71017e+08	6.36486e+08	1.84152e+09	1	0	0.00645032
	Methionine				24HR		m+1	3.94584e+06	0	0	0	0	-0.0598225
	Methionine				24HR		m+2	1.73676e+06	0	0	0	0	-0.0469773
	Methionine				24HR		m+3	0	0	0	0	0	-0.00293887
	Methionine				24HR		m+4	0	0	0	0	0	-0.000362466
	Methionine				24HR		m+5	0	0	0	0	0	-1.82469e-05
Ap+Lp_13C_GAA2	Methionine				24HR		m+0	5.81675e+08	6.48381e+08	5.85818e+08	0.99727	0.00218379	0.00639199
	Methionine				24HR		m+1	4.11257e+06	0	0	0	0.00218379	-0.0593259
	Methionine				24HR		m+2	1.81969e+06	0	0	0	0.00218379	-0.0466271
	Methionine				24HR		m+3	1.38445e+06	0	0	0	0.00218379	-0.000687492
	Methionine				24HR		m+4	1.83566e+06	1.77476e+06	1.60351e+06	0.00272974	0.00218379	5.88859e-05
	Methionine				24HR		m+5	0	0	0	0	0.00218379	-8.92641e-05
Ap+Lp_13C_GAA3	Methionine				24HR		m+0	6.09174e+08	6.79016e+08	7.00788e+08	0.997054	0.00235718	0.0064188
	Methionine				24HR		m+1	4.07118e+06	0	0	0	0.00235718	-0.059724
	Methionine				24HR		m+2	1.92305e+06	0	0	0	0.00235718	-0.0466126
	Methionine				24HR		m+3	1.3371e+06	0	0	0	0.00235718	-0.000878626
	Methionine				24HR		m+4	2.05967e+06	2.00661e+06	2.07095e+06	0.00294647	0.00235718	6.67468e-05
	Methionine				24HR		m+5	0	0	0	0	0.00235718	-9.49548e-05
Ap+Lp_13C_GAA-H1	Methionine			holidic medium -His	24HR	[AP+LP] + 13C-holidic medium -His (24Hours)	m+0	1.86779e+08	2.08602e+08	2.92725e+08	1	0	0.0043572
	Methionine				24HR		m+1	1.18559e+06	0	0	0	0	-0.0582748
	Methionine				24HR		m+2	7.90901e+06	0	0	0	0	-0.0078584
	Methionine				24HR		m+3	0	0	0	0	0	-0.00283585
	Methionine				24HR		m+4	0	0	0	0	0	-0.000349759
	Methionine				24HR		m+5	0	0	0	0	0	-1.76072e-05
Ap+Lp_13C_GAA-H2	Methionine				24HR		m+0	5.62492e+08	6.29474e+08	6.29474e+08	0.997387	0.00209005	0.00239232
	Methionine				24HR		m+1	3.6902e+07	0	0	0	0.00209005	-0.00185441
	Methionine				24HR		m+2	1.60611e+06	0	0	0	0.00209005	-0.0445519
	Methionine				24HR		m+3	1.19808e+06	0	0	0	0.00209005	-0.000890289
	Methionine				24HR		m+4	1.72149e+06	1.64885e+06	1.64885e+06	0.00261256	0.00209005	6.53729e-05
	Methionine				24HR		m+5	0	0	0	0	0.00209005	-8.18752e-05
Ap+Lp_13C_GAA-H3	Methionine				24HR		m+0	6.03775e+08	6.72974e+08	1.65829e+09	0.999746	0.000203447	0.00647295
	Methionine				24HR		m+1	3.66888e+06	0	0	0	0.000203447	-0.0605106
	Methionine				24HR		m+2	1.98169e+06	0	0	0	0.000203447	-0.0466334
	Methionine				24HR		m+3	1.30474e+06	0	0	0	0.000203447	-0.000807425
	Methionine				24HR		m+4	412094	171187	421824	0.000254309	0.000203447	6.20324e-05
	Methionine				24HR		m+5	0	0	0	0	0.000203447	-2.48377e-05
Ap+Lp_13C_GAA-I1	Methionine			holidic medium -Ile	24HR	[AP+LP] + 13C-holidic medium -Ile (24Hours)	m+0	6.0198e+08	6.71011e+08	1.34463e+09	0.999789	0.000169186	0.00641202
	Methionine				24HR		m+1	4.11383e+06	0	0	0	0.000169186	-0.0597085
	Methionine				24HR		m+2	2.02215e+06	0	0	0	0.000169186	-0.0465152
	Methionine				24HR		m+3	1.41682e+06	0	0	0	0.000169186	-0.000614994
	Methionine				24HR		m+4	380399	141937	284427	0.000211483	0.000169186	5.41567e-05
	Methionine				24HR		m+5	0	0	0	0	0.000169186	-2.3699e-05
Ap+Lp_13C_GAA-I2	Methionine				24HR		m+0	6.01309e+08	6.70255e+08	9.61508e+08	0.998863	0.000909311	0.00642027
	Methionine				24HR		m+1	4.11355e+06	0	0	0	0.000909311	-0.0596748
	Methionine				24HR		m+2	1.89266e+06	0	0	0	0.000909311	-0.0467037
	Methionine				24HR		m+3	1.23946e+06	0	0	0	0.000909311	-0.000939887
	Methionine				24HR		m+4	944004	762705	1.09413e+06	0.00113664	0.000909311	6.80284e-05
	Methionine				24HR		m+5	0	0	0	0	0.000909311	-4.7809e-05
Ap+Lp_13C_GAA-I3	Methionine				24HR		m+0	6.36508e+08	7.11772e+08	2.65625e+09	1	0	0.00312727
	Methionine				24HR		m+1	3.45578e+07	0	0	0	0	-0.0125085
	Methionine				24HR		m+2	2.02786e+06	0	0	0	0	-0.0447997
	Methionine				24HR		m+3	1.25528e+06	0	0	0	0	-0.000949117
	Methionine				24HR		m+4	0	0	0	0	0	-0.000346644
	Methionine				24HR		m+5	0	0	0	0	0	-1.74504e-05
Ap_13C_GAA1_LT	Methionine	AP	13C_Glucose	holidic medium	48HR	[AP] + 13C-holidic medium (48Hours)	m+0	5.34607e+08	5.98144e+08	1.92527e+09	1	0	0.00260083
	Methionine				48HR		m+1	3.32151e+07	0	0	0	0	-0.00510566
	Methionine				48HR		m+2	1.79006e+06	0	0	0	0	-0.0443269
	Methionine				48HR		m+3	1.18823e+06	0	0	0	0	-0.000708689
	Methionine				48HR		m+4	0	0	0	0	0	-0.000344151
	Methionine				48HR		m+5	0	0	0	0	0	-1.73249e-05
Ap_13C_GAA2_LT	Methionine				48HR		m+0	5.72764e+08	6.40839e+08	1.39844e+09	1	0	0.00259625
	Methionine				48HR		m+1	3.57351e+07	0	0	0	0	-0.00486333
	Methionine				48HR		m+2	1.79627e+06	0	0	0	0	-0.0445394
	Methionine				48HR		m+3	1.06005e+06	0	0	0	0	-0.0010573
	Methionine				48HR		m+4	0	0	0	0	0	-0.000344257
	Methionine				48HR		m+5	0	0	0	0	0	-1.73302e-05
Ap_13C_GAA3_LT	Methionine				48HR		m+0	5.28567e+08	5.91414e+08	1.29058e+09	1	0	0.00255589
	Methionine				48HR		m+1	3.31758e+07	0	0	0	0	-0.00451046
	Methionine				48HR		m+2	1.80683e+06	0	0	0	0	-0.0442352
	Methionine				48HR		m+3	1.16373e+06	0	0	0	0	-0.00072798
	Methionine				48HR		m+4	0	0	0	0	0	-0.000343946
	Methionine				48HR		m+5	0	0	0	0	0	-1.73146e-05
Ap_13C_GAA-H1_LT	Methionine			holidic medium -His	48HR	[AP] + 13C-holidic medium -His (48Hours)	m+0	5.67539e+08	6.326e+08	1.88317e+09	1	0	0.00646534
	Methionine				48HR		m+1	3.78949e+06	0	0	0	0	-0.0600642
	Methionine				48HR		m+2	1.74632e+06	0	0	0	0	-0.0469507
	Methionine				48HR		m+3	0	0	0	0	0	-0.00293941
	Methionine				48HR		m+4	0	0	0	0	0	-0.000362532
	Methionine				48HR		m+5	0	0	0	0	0	-1.82502e-05
Ap_13C_GAA-H2_LT	Methionine				48HR		m+0	5.55845e+08	6.21894e+08	1.3687e+09	1	0	0.0026201
	Methionine				48HR		m+1	3.4477e+07	0	0	0	0	-0.00520406
	Methionine				48HR		m+2	1.73086e+06	0	0	0	0	-0.0445662
	Methionine				48HR		m+3	1.14842e+06	0	0	0	0	-0.000855642
	Methionine				48HR		m+4	0	0	0	0	0	-0.000344304
	Methionine				48HR		m+5	0	0	0	0	0	-1.73326e-05
Ap_13C_GAA-H3_LT	Methionine				48HR		m+0	5.99159e+08	6.67802e+08	1.17378e+09	1	0	0.00652633
	Methionine				48HR		m+1	3.61531e+06	0	0	0	0	-0.0606616
	Methionine				48HR		m+2	1.51859e+06	0	0	0	0	-0.0474572
	Methionine				48HR		m+3	1.06025e+06	0	0	0	0	-0.00118607
	Methionine				48HR		m+4	0	0	0	0	0	-0.000362298
	Methionine				48HR		m+5	0	0	0	0	0	-1.82384e-05
Ap_13C_GAA-I1_LT	Methionine			holidic medium -Ile	48HR	[AP] + 13C-holidic medium -Ile (48Hours)	m+0	551786424	6.1739e+08	1.38845e+09	1	0	0.00256228
	Methionine				48HR		m+1	3.46208e+07	0	0	0	0	-0.00453343
	Methionine				48HR		m+2	1.85766e+06	0	0	0	0	-0.0443053
	Methionine				48HR		m+3	964061	0	0	0	0	-0.00115394
	Methionine				48HR		m+4	0	0	0	0	0	-0.000344115
	Methionine				48HR		m+5	0	0	0	0	0	-1.73231e-05
Ap_13C_GAA-I2_LT	Methionine				48HR		m+0	5.56497e+08	6.22662e+08	1.08702e+09	1	0	0.00256057
	Methionine				48HR		m+1	3.49473e+07	0	0	0	0	-0.0044804
	Methionine				48HR		m+2	1.83761e+06	0	0	0	0	-0.0443559
	Methionine				48HR		m+3	1.10918e+06	0	0	0	0	-0.000923387
	Methionine				48HR		m+4	0	0	0	0	0	-0.000344039
	Methionine				48HR		m+5	0	0	0	0	0	-1.73192e-05
Ap_13C_GAA-I3_LT	Methionine				48HR		m+0	5.14519e+08	5.75676e+08	1.43919e+09	1	0	0.00259258
	Methionine				48HR		m+1	3.22171e+07	0	0	0	0	-0.00466001
	Methionine				48HR		m+2	1.59864e+06	0	0	0	0	-0.0446363
	Methionine				48HR		m+3	0	0	0	0	0	-0.00279559
	Methionine				48HR		m+4	0	0	0	0	0	-0.000344794
	Methionine				48HR		m+5	0	0	0	0	0	-1.73573e-05
Ap_13C-Lact+GAA1_LT	Methionine	AP	13C_Lactate	holidic medium	48HR	[AP] + 13C-Lactate + holidic medium (48Hours)	m+0	5.90802e+08	6.58541e+08	1.75725e+09	1	0	0.00643575
	Methionine				48HR		m+1	4.01599e+06	0	0	0	0	-0.0598161
	Methionine				48HR		m+2	1.83699e+06	0	0	0	0	-0.0468179
	Methionine				48HR		m+3	1.20421e+06	0	0	0	0	-0.000918883
	Methionine				48HR		m+4	0	0	0	0	0	-0.000361753
	Methionine				48HR		m+5	0	0	0	0	0	-1.8211e-05
Ap_13C-Lact+GAA2_LT	Methionine				48HR		m+0	5.90521e+08	6.58222e+08	2.49253e+09	1	0	0.00644586
	Methionine				48HR		m+1	3.99484e+06	0	0	0	0	-0.0598574
	Methionine				48HR		m+2	1.75405e+06	0	0	0	0	-0.0469623
	Methionine				48HR		m+3	1.20835e+06	0	0	0	0	-0.000911125
	Methionine				48HR		m+4	0	0	0	0	0	-0.000361808
	Methionine				48HR		m+5	0	0	0	0	0	-1.82137e-05
Ap_13C-Lact+GAA3_LT	Methionine				48HR		m+0	5.66313e+08	6.32354e+08	3.89083e+08	0.997407	0.00207408	0.00457647
	Methionine				48HR		m+1	1.85515e+07	0	0	0	0.00207408	-0.0333153
	Methionine				48HR		m+2	1.76284e+06	0	0	0	0.00207408	-0.0455854
	Methionine				48HR		m+3	1.30919e+06	0	0	0	0.00207408	-0.000736091
	Methionine				48HR		m+4	1.7137e+06	1.6437e+06	1.01136e+06	0.0025926	0.00207408	5.99575e-05
	Methionine				48HR		m+5	0	0	0	0	0.00207408	-8.37308e-05
Ap_13C-Lact+GAA-H1_LT	Methionine			holidic medium -His	48HR	[AP] + 13C-Lactate + holidic medium -His (48Hours)	m+0	6.02991e+08	6.72119e+08	2.27724e+09	1	0	0.00644989
	Methionine				48HR		m+1	3.93662e+06	0	0	0	0	-0.0600992
	Methionine				48HR		m+2	1.94919e+06	0	0	0	0	-0.0467095
	Methionine				48HR		m+3	1.13414e+06	0	0	0	0	-0.00107472
	Methionine				48HR		m+4	0	0	0	0	0	-0.000361857
	Methionine				48HR		m+5	0	0	0	0	0	-1.82162e-05
Ap_13C-Lact+GAA-H2_LT	Methionine				48HR		m+0	5.98631e+08	6.67262e+08	2.10822e+09	1	0	0.0064448
	Methionine				48HR		m+1	4.0263e+06	0	0	0	0	-0.0599026
	Methionine				48HR		m+2	1.83628e+06	0	0	0	0	-0.0468714
	Methionine				48HR		m+3	1.12529e+06	0	0	0	0	-0.00107578
	Methionine				48HR		m+4	0	0	0	0	0	-0.000361847
	Methionine				48HR		m+5	0	0	0	0	0	-1.82157e-05
Ap_13C-Lact+GAA-H3_LT	Methionine				48HR		m+0	5.5866e+08	6.2271e+08	4.29887e+08	0.997459	0.00203302	0.00643487
	Methionine				48HR		m+1	3.72827e+06	0	0	0	0.00203302	-0.0598749
	Methionine				48HR		m+2	1.83208e+06	0	0	0	0.00203302	-0.0466017
	Methionine				48HR		m+3	0	0	0	0	0.00203302	-0.00303125
	Methionine				48HR		m+4	1.71081e+06	1.58651e+06	1.09524e+06	0.00254127	0.00203302	0.000153385
	Methionine				48HR		m+5	0	0	0	0	0.00203302	-8.45654e-05
Ap_13C-Lact+GAA-I1_LT	Methionine			holidic medium -Ile	48HR	[AP] + 13C-Lactate + holidic medium -Ile (48Hours)	m+0	595426467	6.65132e+08	1.70419e+09	1	0	0.00413685
	Methionine				48HR		m+1	3.98503e+06	0	0	0	0	-0.0576371
	Methionine				48HR		m+2	2.73102e+07	0	0	0	0	-0.00448439
	Methionine				48HR		m+3	1.18417e+06	0	0	0	0	-0.000934788
	Methionine				48HR		m+4	0	0	0	0	0	-0.000347889
	Methionine				48HR		m+5	0	0	0	0	0	-1.75131e-05
Ap_13C-Lact+GAA-I2_LT	Methionine				48HR		m+0	6.14653e+08	6.8805e+08	4.59592e+08	0.99696	0.00243216	0.00211134
	Methionine				48HR		m+1	4.28751e+07	0	0	0	0.00243216	0.00198628
	Methionine				48HR		m+2	1.99125e+06	0	0	0	0.00243216	-0.0440629
	Methionine				48HR		m+3	394236	0	0	0	0.00243216	-0.00228625
	Methionine				48HR		m+4	2.18386e+06	2.09819e+06	1.40151e+06	0.0030402	0.00243216	0.000121698
	Methionine				48HR		m+5	0	0	0	0	0.00243216	-9.22119e-05
Ap_13C-Lact+GAA-I3_LT	Methionine				48HR		m+0	6.6963e+08	7.49243e+08	2.99116e+09	1	0	0.00256314
	Methionine				48HR		m+1	4.20125e+07	0	0	0	0	-0.00453431
	Methionine				48HR		m+2	2.20754e+06	0	0	0	0	-0.0443511
	Methionine				48HR		m+3	1.53542e+06	0	0	0	0	-0.000642563
	Methionine				48HR		m+4	0	0	0	0	0	-0.000343962
	Methionine				48HR		m+5	0	0	0	0	0	-1.73154e-05
Ap+Lp_12C_GAA-I1_LT	Methionine	AP+LP	C12_Glucose	holidic medium -Ile	48HR	[AP+LP] + C12-holidic medium -Ile (48Hours)	m+0	612013974	6.82183e+08	7.55537e+08	1	0	0.00643894
	Methionine				48HR		m+1	4.13816e+06	0	0	0	0	-0.059863
	Methionine				48HR		m+2	1.91461e+06	0	0	0	0	-0.0468079
	Methionine				48HR		m+3	1.13945e+06	0	0	0	0	-0.00109347
	Methionine				48HR		m+4	0	0	0	0	0	-0.000361821
	Methionine				48HR		m+5	0	0	0	0	0	-1.82144e-05
Ap+Lp_12C_GAA-I2_LT	Methionine				48HR		m+0	6.3286e+08	7.0542e+08	9.05964e+08	1	0	0.00643732
	Methionine				48HR		m+1	4.2864e+06	0	0	0	0	-0.059845
	Methionine				48HR		m+2	1.97759e+06	0	0	0	0	-0.0468061
	Methionine				48HR		m+3	1.24505e+06	0	0	0	0	-0.000989045
	Methionine				48HR		m+4	0	0	0	0	0	-0.000361781
	Methionine				48HR		m+5	0	0	0	0	0	-1.82124e-05
Ap+Lp_12C_GAA-I3_LT	Methionine				48HR		m+0	6.12395e+08	6.82614e+08	1.02791e+09	1	0	0.00643126
	Methionine				48HR		m+1	4.11147e+06	0	0	0	0	-0.0599092
	Methionine				48HR		m+2	2.0524e+06	0	0	0	0	-0.0465866
	Methionine				48HR		m+3	1.04897e+06	0	0	0	0	-0.00124063
	Methionine				48HR		m+4	0	0	0	0	0	-0.000361814
	Methionine				48HR		m+5	0	0	0	0	0	-1.82141e-05
Ap+Lp_13C_GAA1_LT	Methionine		13C_Glucose	holidic medium	48HR	[AP+LP] + 13C-holidic medium (48Hours)	m+0	5.52501e+08	6.15856e+08	6.38161e+08	0.999175	0.000660051	0.00641415
	Methionine				48HR		m+1	3.86067e+06	0	0	0	0.000660051	-0.0595425
	Methionine				48HR		m+2	1.71233e+06	0	0	0	0.000660051	-0.0467609
	Methionine				48HR		m+3	1.14515e+06	0	0	0	0.000660051	-0.000916447
	Methionine				48HR		m+4	694726	508541	526959	0.000825064	0.000660051	6.69016e-05
	Methionine				48HR		m+5	0	0	0	0	0.000660051	-3.96889e-05
Ap+Lp_13C_GAA2_LT	Methionine				48HR		m+0	5.50601e+08	6.16294e+08	3.23869e+08	0.994563	0.00434941	0.00218827
	Methionine				48HR		m+1	3.7753e+07	0	0	0	0.00434941	0.000886948
	Methionine				48HR		m+2	1.64961e+06	0	0	0	0.00434941	-0.0441866
	Methionine				48HR		m+3	1.17563e+06	0	0	0	0.00434941	-0.000987759
	Methionine				48HR		m+4	3.25887e+06	3.36896e+06	1.77042e+06	0.00543676	0.00434941	7.09118e-05
	Methionine				48HR		m+5	0	0	0	0	0.00434941	-0.000151327
Ap+Lp_13C_GAA3_LT	Methionine				48HR		m+0	4.94092e+08	5.50729e+08	4.06923e+08	0.99679	0.00256791	0.0064505
	Methionine				48HR		m+1	3.29023e+06	0	0	0	0.00256791	-0.0598688
	Methionine				48HR		m+2	1.45529e+06	0	0	0	0.00256791	-0.046916
	Methionine				48HR		m+3	0	0	0	0	0.00256791	-0.00305695
	Methionine				48HR		m+4	1.8453e+06	1.77347e+06	1.31038e+06	0.00320989	0.00256791	0.000155077
	Methionine				48HR		m+5	0	0	0	0	0.00256791	-0.00010205
Ap+Lp_13C_GAA-H1_LT	Methionine			holidic medium -His	48HR	[AP+LP] + 13C-holidic medium -His (48Hours)	m+0	5.74386e+08	6.4028e+08	4.57343e+08	0.996176	0.00305957	0.00634563
	Methionine				48HR		m+1	4.45784e+06	0	0	0	0.00305957	-0.0585722
	Methionine				48HR		m+2	1.72232e+06	0	0	0	0.00305957	-0.0466969
	Methionine				48HR		m+3	1.16122e+06	0	0	0	0.00305957	-0.00108278
	Methionine				48HR		m+4	2.45384e+06	2.45813e+06	1.75581e+06	0.00382447	0.00305957	7.56402e-05
	Methionine				48HR		m+5	0	0	0	0	0.00305957	-0.000117747
Ap+Lp_13C_GAA-H2_LT	Methionine				48HR		m+0	5.26596e+08	5.86978e+08	3.14562e+08	0.994183	0.00465335	0.0063924
	Methionine				48HR		m+1	3.69317e+06	0	0	0	0.00465335	-0.0592762
	Methionine				48HR		m+2	1.60568e+06	0	0	0	0.00465335	-0.0466238
	Methionine				48HR		m+3	606907	0	0	0	0.00465335	-0.00201591
	Methionine				48HR		m+4	3.32694e+06	3.43424e+06	1.84041e+06	0.00581669	0.00465335	0.000114655
	Methionine				48HR		m+5	0	0	0	0	0.00465335	-0.000169859
Ap+Lp_13C_GAA-H3_LT	Methionine				48HR		m+0	4.9633e+08	5.53257e+08	6.98351e+08	0.998715	0.00102837	0.006388
	Methionine				48HR		m+1	3.65579e+06	0	0	0	0.00102837	-0.0591408
	Methionine				48HR		m+2	1.52583e+06	0	0	0	0.00102837	-0.0467632
	Methionine				48HR		m+3	875232	0	0	0	0.00102837	-0.00123939
	Methionine				48HR		m+4	859233	712105	898859	0.00128546	0.00102837	8.02583e-05
	Methionine				48HR		m+5	0	0	0	0	0.00102837	-5.16788e-05
Ap+Lp_13C_GAA-I1_LT	Methionine			holidic medium -Ile	48HR	[AP+LP] + 13C-holidic medium -Ile (48Hours)	m+0	6.08811e+08	6.80037e+08	7.07513e+08	0.997575	0.00194024	0.00419566
	Methionine				48HR		m+1	4.07964e+06	0	0	0	0.00194024	-0.0575512
	Methionine				48HR		m+2	2.71092e+07	0	0	0	0.00194024	-0.00574443
	Methionine				48HR		m+3	1.1066e+06	0	0	0	0.00194024	-0.00118838
	Methionine				48HR		m+4	1.73719e+06	1.65331e+06	1.72011e+06	0.0024253	0.00194024	5.38093e-05
	Methionine				48HR		m+5	0	0	0	0	0.00194024	-7.83823e-05
Ap+Lp_13C_GAA-I2_LT	Methionine				48HR		m+0	5.6418e+08	6.31374e+08	7.61493e+08	0.998652	0.0010788	0.00237891
	Methionine				48HR		m+1	3.77443e+07	0	0	0	0.0010788	-0.000648547
	Methionine				48HR		m+2	834189	0	0	0	0.0010788	-0.045895
	Methionine				48HR		m+3	1.16153e+06	0	0	0	0.0010788	-0.000910027
	Methionine				48HR		m+4	1.01019e+06	852555	1.02826e+06	0.0013485	0.0010788	6.61595e-05
	Methionine				48HR		m+5	0	0	0	0	0.0010788	-5.06241e-05
Ap+Lp_13C_GAA-I3_LT	Methionine				48HR		m+0	5.74875e+08	6.40777e+08	1.09272e+09	0.999136	0.000691415	0.00644584
	Methionine				48HR		m+1	3.86427e+06	0	0	0	0.000691415	-0.0598362
	Methionine				48HR		m+2	1.66601e+06	0	0	0	0.000691415	-0.0469843
	Methionine				48HR		m+3	1.10818e+06	0	0	0	0.000691415	-0.00106158
	Methionine				48HR		m+4	748841	554283	945218	0.000864269	0.000691415	7.29272e-05
	Methionine				48HR		m+5	0	0	0	0	0.000691415	-4.07332e-05

## Sheet: Phenylalanine
Sample	Metabolite	TYPE	Labelled Substrate	Media	Time	Group	isotopologue	AUC	Corrected AUC	Normalized AUC	isotopologue_fraction	Mean Percent Enrichment	residuum
13C_M_GAA1	Phenylalanine	BLANK	13C_Glucose	holidic medium	0HR	[BLANK] + 13C-holidic medium (0 Hours)	m+0	1596330671	1.75784e+09	1.75784e+09	1	0	0.0101942
	Phenylalanine				0HR		m+1	4.28698e+06	0	0	0	0	-0.0985694
	Phenylalanine				0HR		m+2	9.02182e+06	0	0	0	0	-0.00312619
	Phenylalanine				0HR		m+3	0	0	0	0	0	-0.000543754
	Phenylalanine				0HR		m+4	0	0	0	0	0	-2.56302e-05
	Phenylalanine				0HR		m+5	0	0	0	0	0	-9.77352e-07
	Phenylalanine				0HR		m+6	0	0	0	0	0	-2.91795e-08
	Phenylalanine				0HR		m+7	0	0	0	0	0	-6.48716e-10
	Phenylalanine				0HR		m+8	0	0	0	0	0	-1.04825e-11
	Phenylalanine				0HR		m+9	0	0	0	0	0	-1.22042e-13
13C_M_GAA2	Phenylalanine				0HR		m+0	1596041372	1.75759e+09	1.75759e+09	1	0	0.0101526
	Phenylalanine				0HR		m+1	4.84955e+06	0	0	0	0	-0.0981766
	Phenylalanine				0HR		m+2	9.21939e+06	0	0	0	0	-0.00300131
	Phenylalanine				0HR		m+3	0	0	0	0	0	-0.000543517
	Phenylalanine				0HR		m+4	0	0	0	0	0	-2.5619e-05
	Phenylalanine				0HR		m+5	0	0	0	0	0	-9.76925e-07
	Phenylalanine				0HR		m+6	0	0	0	0	0	-2.91668e-08
	Phenylalanine				0HR		m+7	0	0	0	0	0	-6.48433e-10
	Phenylalanine				0HR		m+8	0	0	0	0	0	-1.04779e-11
	Phenylalanine				0HR		m+9	0	0	0	0	0	-1.21989e-13
13C_M_GAA3	Phenylalanine				0HR		m+0	1654806520	1.82231e+09	1.82231e+09	1	0	0.0101436
	Phenylalanine				0HR		m+1	5.13734e+06	0	0	0	0	-0.0980824
	Phenylalanine				0HR		m+2	9.39753e+06	0	0	0	0	-0.00309706
	Phenylalanine				0HR		m+3	552590	0	0	0	0	-0.000212444
	Phenylalanine				0HR		m+4	0	0	0	0	0	-2.56115e-05
	Phenylalanine				0HR		m+5	0	0	0	0	0	-9.76639e-07
	Phenylalanine				0HR		m+6	0	0	0	0	0	-2.91582e-08
	Phenylalanine				0HR		m+7	0	0	0	0	0	-6.48243e-10
	Phenylalanine				0HR		m+8	0	0	0	0	0	-1.04748e-11
	Phenylalanine				0HR		m+9	0	0	0	0	0	-1.21953e-13
13C_M_GAA-H1	Phenylalanine			holidic medium -His	0HR	[BLANK] + 13C-holidic medium -His (0 Hours)	m+0	1647049055	1.81376e+09	1.81376e+09	1	0	0.0101411
	Phenylalanine				0HR		m+1	4.82705e+06	0	0	0	0	-0.0981722
	Phenylalanine				0HR		m+2	1.1575e+07	0	0	0	0	-0.00175893
	Phenylalanine				0HR		m+3	0	0	0	0	0	-0.000542902
	Phenylalanine				0HR		m+4	0	0	0	0	0	-2.559e-05
	Phenylalanine				0HR		m+5	0	0	0	0	0	-9.75819e-07
	Phenylalanine				0HR		m+6	0	0	0	0	0	-2.91337e-08
	Phenylalanine				0HR		m+7	0	0	0	0	0	-6.47699e-10
	Phenylalanine				0HR		m+8	0	0	0	0	0	-1.04661e-11
	Phenylalanine				0HR		m+9	0	0	0	0	0	-1.21851e-13
13C_M_GAA-H2	Phenylalanine				0HR		m+0	1745611720	1.92222e+09	1.92222e+09	1	0	0.0102065
	Phenylalanine				0HR		m+1	4.83865e+06	0	0	0	0	-0.0985717
	Phenylalanine				0HR		m+2	7.462e+06	0	0	0	0	-0.00449568
	Phenylalanine				0HR		m+3	676450	0	0	0	0	-0.000159585
	Phenylalanine				0HR		m+4	0	0	0	0	0	-2.56531e-05
	Phenylalanine				0HR		m+5	0	0	0	0	0	-9.78225e-07
	Phenylalanine				0HR		m+6	0	0	0	0	0	-2.92055e-08
	Phenylalanine				0HR		m+7	0	0	0	0	0	-6.49295e-10
	Phenylalanine				0HR		m+8	0	0	0	0	0	-1.04919e-11
	Phenylalanine				0HR		m+9	0	0	0	0	0	-1.22151e-13
13C_M_GAA-H3	Phenylalanine				0HR		m+0	1594889125	1.75631e+09	1.75631e+09	1	0	0.010153
	Phenylalanine				0HR		m+1	4.66119e+06	0	0	0	0	-0.0982374
	Phenylalanine				0HR		m+2	1.02738e+07	0	0	0	0	-0.00234053
	Phenylalanine				0HR		m+3	0	0	0	0	0	-0.000543218
	Phenylalanine				0HR		m+4	0	0	0	0	0	-2.56049e-05
	Phenylalanine				0HR		m+5	0	0	0	0	0	-9.76388e-07
	Phenylalanine				0HR		m+6	0	0	0	0	0	-2.91507e-08
	Phenylalanine				0HR		m+7	0	0	0	0	0	-6.48076e-10
	Phenylalanine				0HR		m+8	0	0	0	0	0	-1.04721e-11
	Phenylalanine				0HR		m+9	0	0	0	0	0	-1.21922e-13
13C_M_GAA-I1	Phenylalanine			holidic medium -Ile	0HR	[BLANK] + 13C-holidic medium -Ile (0 Hours)	m+0	1643506487	1.80988e+09	1.80988e+09	1	0	0.0101216
	Phenylalanine				0HR		m+1	4.91442e+06	0	0	0	0	-0.0980276
	Phenylalanine				0HR		m+2	1.23731e+07	0	0	0	0	-0.00126211
	Phenylalanine				0HR		m+3	548405	0	0	0	0	-0.00021233
	Phenylalanine				0HR		m+4	0	0	0	0	0	-2.55677e-05
	Phenylalanine				0HR		m+5	0	0	0	0	0	-9.74967e-07
	Phenylalanine				0HR		m+6	0	0	0	0	0	-2.91083e-08
	Phenylalanine				0HR		m+7	0	0	0	0	0	-6.47133e-10
	Phenylalanine				0HR		m+8	0	0	0	0	0	-1.04569e-11
	Phenylalanine				0HR		m+9	0	0	0	0	0	-1.21745e-13
13C_M_GAA-I2	Phenylalanine				0HR		m+0	1640741509	1.80676e+09	1.80676e+09	1	0	0.010194
	Phenylalanine				0HR		m+1	4.7398e+06	0	0	0	0	-0.0984651
	Phenylalanine				0HR		m+2	7.32151e+06	0	0	0	0	-0.00430994
	Phenylalanine				0HR		m+3	0	0	0	0	0	-0.000544292
	Phenylalanine				0HR		m+4	0	0	0	0	0	-2.56556e-05
	Phenylalanine				0HR		m+5	0	0	0	0	0	-9.78318e-07
	Phenylalanine				0HR		m+6	0	0	0	0	0	-2.92083e-08
	Phenylalanine				0HR		m+7	0	0	0	0	0	-6.49358e-10
	Phenylalanine				0HR		m+8	0	0	0	0	0	-1.04929e-11
	Phenylalanine				0HR		m+9	0	0	0	0	0	-1.22163e-13
13C_M_GAA-I3	Phenylalanine				0HR		m+0	1437999025	1.59806e+09	1.59806e+09	1	0	0.00106903
	Phenylalanine				0HR		m+1	1.32317e+08	0	0	0	0	-0.0100311
	Phenylalanine				0HR		m+2	6.71813e+06	0	0	0	0	-0.00384157
	Phenylalanine				0HR		m+3	0	0	0	0	0	-0.000504549
	Phenylalanine				0HR		m+4	0	0	0	0	0	-2.37823e-05
	Phenylalanine				0HR		m+5	0	0	0	0	0	-9.06884e-07
	Phenylalanine				0HR		m+6	0	0	0	0	0	-2.70756e-08
	Phenylalanine				0HR		m+7	0	0	0	0	0	-6.01943e-10
	Phenylalanine				0HR		m+8	0	0	0	0	0	-9.7267e-12
	Phenylalanine				0HR		m+9	0	0	0	0	0	-1.13243e-13
13C-Lact_M_GAA1	Phenylalanine	BLANK	13C_Lactate	holidic medium	0HR	[BLANK] + 13C-Lactate +holidic medium (0 Hours)	m+0	1590947539	1.75198e+09	1.75198e+09	1	0	0.0101445
	Phenylalanine				0HR		m+1	4.80606e+06	0	0	0	0	-0.0981441
	Phenylalanine				0HR		m+2	1.00405e+07	0	0	0	0	-0.00247012
	Phenylalanine				0HR		m+3	0	0	0	0	0	-0.00054324
	Phenylalanine				0HR		m+4	0	0	0	0	0	-2.5606e-05
	Phenylalanine				0HR		m+5	0	0	0	0	0	-9.76428e-07
	Phenylalanine				0HR		m+6	0	0	0	0	0	-2.91519e-08
	Phenylalanine				0HR		m+7	0	0	0	0	0	-6.48103e-10
	Phenylalanine				0HR		m+8	0	0	0	0	0	-1.04726e-11
	Phenylalanine				0HR		m+9	0	0	0	0	0	-1.21927e-13
13C-Lact_M_GAA2	Phenylalanine				0HR		m+0	1672575844	1.84185e+09	1.84185e+09	1	0	0.0101701
	Phenylalanine				0HR		m+1	4.92178e+06	0	0	0	0	-0.0983147
	Phenylalanine				0HR		m+2	9.05925e+06	0	0	0	0	-0.00335963
	Phenylalanine				0HR		m+3	0	0	0	0	0	-0.000543756
	Phenylalanine				0HR		m+4	0	0	0	0	0	-2.56303e-05
	Phenylalanine				0HR		m+5	0	0	0	0	0	-9.77354e-07
	Phenylalanine				0HR		m+6	0	0	0	0	0	-2.91796e-08
	Phenylalanine				0HR		m+7	0	0	0	0	0	-6.48718e-10
	Phenylalanine				0HR		m+8	0	0	0	0	0	-1.04825e-11
	Phenylalanine				0HR		m+9	0	0	0	0	0	-1.22043e-13
13C-Lact_M_GAA3	Phenylalanine				0HR		m+0	1833206804	2.01873e+09	2.01873e+09	1	0	0.010163
	Phenylalanine				0HR		m+1	5.20327e+06	0	0	0	0	-0.0983313
	Phenylalanine				0HR		m+2	1.17506e+07	0	0	0	0	-0.00237222
	Phenylalanine				0HR		m+3	0	0	0	0	0	-0.000543275
	Phenylalanine				0HR		m+4	0	0	0	0	0	-2.56077e-05
	Phenylalanine				0HR		m+5	0	0	0	0	0	-9.76491e-07
	Phenylalanine				0HR		m+6	0	0	0	0	0	-2.91538e-08
	Phenylalanine				0HR		m+7	0	0	0	0	0	-6.48145e-10
	Phenylalanine				0HR		m+8	0	0	0	0	0	-1.04733e-11
	Phenylalanine				0HR		m+9	0	0	0	0	0	-1.21935e-13
13C-Lact_M_GAA-H1	Phenylalanine			holidic medium -His	0HR	[BLANK] + 13C-Lactate +holidic medium -His (0 Hours)	m+0	1779418445	1.95953e+09	1.95953e+09	1	0	0.0101446
	Phenylalanine				0HR		m+1	5.32714e+06	0	0	0	0	-0.0981427
	Phenylalanine				0HR		m+2	1.11543e+07	0	0	0	0	-0.0025115
	Phenylalanine				0HR		m+3	635639	0	0	0	0	-0.00018927
	Phenylalanine				0HR		m+4	0	0	0	0	0	-2.55986e-05
	Phenylalanine				0HR		m+5	0	0	0	0	0	-9.76147e-07
	Phenylalanine				0HR		m+6	0	0	0	0	0	-2.91435e-08
	Phenylalanine				0HR		m+7	0	0	0	0	0	-6.47916e-10
	Phenylalanine				0HR		m+8	0	0	0	0	0	-1.04696e-11
	Phenylalanine				0HR		m+9	0	0	0	0	0	-1.21892e-13
13C-Lact_M_GAA-H2	Phenylalanine				0HR		m+0	1710833233	1.88392e+09	1.88392e+09	1	0	0.0102143
	Phenylalanine				0HR		m+1	4.71875e+06	0	0	0	0	-0.0986358
	Phenylalanine				0HR		m+2	7.11278e+06	0	0	0	0	-0.00461439
	Phenylalanine				0HR		m+3	0	0	0	0	0	-0.000544519
	Phenylalanine				0HR		m+4	0	0	0	0	0	-2.56662e-05
	Phenylalanine				0HR		m+5	0	0	0	0	0	-9.78726e-07
	Phenylalanine				0HR		m+6	0	0	0	0	0	-2.92205e-08
	Phenylalanine				0HR		m+7	0	0	0	0	0	-6.49628e-10
	Phenylalanine				0HR		m+8	0	0	0	0	0	-1.04972e-11
	Phenylalanine				0HR		m+9	0	0	0	0	0	-1.22214e-13
13C-Lact_M_GAA-H3	Phenylalanine				0HR		m+0	1784542121	1.96508e+09	1.96508e+09	1	0	0.0102041
	Phenylalanine				0HR		m+1	4.78453e+06	0	0	0	0	-0.0986063
	Phenylalanine				0HR		m+2	8.82675e+06	0	0	0	0	-0.00382696
	Phenylalanine				0HR		m+3	661033	0	0	0	0	-0.000176451
	Phenylalanine				0HR		m+4	0	0	0	0	0	-2.56387e-05
	Phenylalanine				0HR		m+5	0	0	0	0	0	-9.77674e-07
	Phenylalanine				0HR		m+6	0	0	0	0	0	-2.91891e-08
	Phenylalanine				0HR		m+7	0	0	0	0	0	-6.4893e-10
	Phenylalanine				0HR		m+8	0	0	0	0	0	-1.04859e-11
	Phenylalanine				0HR		m+9	0	0	0	0	0	-1.22083e-13
13C-Lact_M_GAA-I1	Phenylalanine			holidic medium -Ile	0HR	[BLANK] + 13C-Lactate +holidic medium -Ile (0 Hours)	m+0	1724067680	1.89854e+09	1.89854e+09	1	0	0.010156
	Phenylalanine				0HR		m+1	4.75791e+06	0	0	0	0	-0.0983193
	Phenylalanine				0HR		m+2	1.21265e+07	0	0	0	0	-0.00175257
	Phenylalanine				0HR		m+3	646868	0	0	0	0	-0.000171358
	Phenylalanine				0HR		m+4	0	0	0	0	0	-2.55843e-05
	Phenylalanine				0HR		m+5	0	0	0	0	0	-9.75599e-07
	Phenylalanine				0HR		m+6	0	0	0	0	0	-2.91272e-08
	Phenylalanine				0HR		m+7	0	0	0	0	0	-6.47553e-10
	Phenylalanine				0HR		m+8	0	0	0	0	0	-1.04637e-11
	Phenylalanine				0HR		m+9	0	0	0	0	0	-1.21824e-13
13C-Lact_M_GAA-I2	Phenylalanine				0HR		m+0	1655873665	1.8234e+09	1.8234e+09	1	0	0.0102207
	Phenylalanine				0HR		m+1	4.74292e+06	0	0	0	0	-0.0986145
	Phenylalanine				0HR		m+2	5.2906e+06	0	0	0	0	-0.00557499
	Phenylalanine				0HR		m+3	0	0	0	0	0	-0.000544983
	Phenylalanine				0HR		m+4	0	0	0	0	0	-2.56882e-05
	Phenylalanine				0HR		m+5	0	0	0	0	0	-9.79561e-07
	Phenylalanine				0HR		m+6	0	0	0	0	0	-2.92454e-08
	Phenylalanine				0HR		m+7	0	0	0	0	0	-6.50183e-10
	Phenylalanine				0HR		m+8	0	0	0	0	0	-1.05062e-11
	Phenylalanine				0HR		m+9	0	0	0	0	0	-1.22318e-13
13C-Lact_M_GAA-I3	Phenylalanine				0HR		m+0	1777653644	1.95754e+09	1.95754e+09	1	0	0.0101719
	Phenylalanine				0HR		m+1	5.04931e+06	0	0	0	0	-0.0983616
	Phenylalanine				0HR		m+2	1.01885e+07	0	0	0	0	-0.00304544
	Phenylalanine				0HR		m+3	601316	0	0	0	0	-0.000208178
	Phenylalanine				0HR		m+4	0	0	0	0	0	-2.56161e-05
	Phenylalanine				0HR		m+5	0	0	0	0	0	-9.76813e-07
	Phenylalanine				0HR		m+6	0	0	0	0	0	-2.91634e-08
	Phenylalanine				0HR		m+7	0	0	0	0	0	-6.48359e-10
	Phenylalanine				0HR		m+8	0	0	0	0	0	-1.04767e-11
	Phenylalanine				0HR		m+9	0	0	0	0	0	-1.21975e-13
Ap_13C_GAA1	Phenylalanine	AP	13C_Glucose	holidic medium	24HR	[AP] + 13C-holidic medium (24Hours)	m+0	1362155210	1.49999e+09	7.42786e+09	1	0	0.0101827
	Phenylalanine				24HR		m+1	3.88496e+06	0	0	0	0	-0.0984256
	Phenylalanine				24HR		m+2	7.19201e+06	0	0	0	0	-0.00349567
	Phenylalanine				24HR		m+3	0	0	0	0	0	-0.000543872
	Phenylalanine				24HR		m+4	0	0	0	0	0	-2.56358e-05
	Phenylalanine				24HR		m+5	0	0	0	0	0	-9.77564e-07
	Phenylalanine				24HR		m+6	0	0	0	0	0	-2.91858e-08
	Phenylalanine				24HR		m+7	0	0	0	0	0	-6.48857e-10
	Phenylalanine				24HR		m+8	0	0	0	0	0	-1.04848e-11
	Phenylalanine				24HR		m+9	0	0	0	0	0	-1.22069e-13
Ap_13C_GAA2	Phenylalanine				24HR		m+0	1477534052	1.62706e+09	3.19822e+09	1	0	0.0101733
	Phenylalanine				24HR		m+1	4.21461e+06	0	0	0	0	-0.0983773
	Phenylalanine				24HR		m+2	8.5329e+06	0	0	0	0	-0.00300301
	Phenylalanine				24HR		m+3	0	0	0	0	0	-0.000543608
	Phenylalanine				24HR		m+4	0	0	0	0	0	-2.56233e-05
	Phenylalanine				24HR		m+5	0	0	0	0	0	-9.77088e-07
	Phenylalanine				24HR		m+6	0	0	0	0	0	-2.91716e-08
	Phenylalanine				24HR		m+7	0	0	0	0	0	-6.48541e-10
	Phenylalanine				24HR		m+8	0	0	0	0	0	-1.04797e-11
	Phenylalanine				24HR		m+9	0	0	0	0	0	-1.22009e-13
Ap_13C_GAA3	Phenylalanine				24HR		m+0	1447019451	1.59345e+09	6.61796e+09	1	0	0.0101726
	Phenylalanine				24HR		m+1	4.0592e+06	0	0	0	0	-0.0983976
	Phenylalanine				24HR		m+2	8.81591e+06	0	0	0	0	-0.00268762
	Phenylalanine				24HR		m+3	0	0	0	0	0	-0.000543461
	Phenylalanine				24HR		m+4	0	0	0	0	0	-2.56164e-05
	Phenylalanine				24HR		m+5	0	0	0	0	0	-9.76824e-07
	Phenylalanine				24HR		m+6	0	0	0	0	0	-2.91637e-08
	Phenylalanine				24HR		m+7	0	0	0	0	0	-6.48366e-10
	Phenylalanine				24HR		m+8	0	0	0	0	0	-1.04768e-11
	Phenylalanine				24HR		m+9	0	0	0	0	0	-1.21977e-13
Ap_13C_GAA-H1	Phenylalanine			holidic medium -His	24HR	[AP] + 13C-holidic medium -His (24Hours)	m+0	2.2769e+08	2.53004e+08	5.71479e+08	1	0	0.0011775
	Phenylalanine				24HR		m+1	2.06905e+07	0	0	0	0	-0.0110751
	Phenylalanine				24HR		m+2	1.04246e+06	0	0	0	0	-0.00393024
	Phenylalanine				24HR		m+3	0	0	0	0	0	-0.000505059
	Phenylalanine				24HR		m+4	0	0	0	0	0	-2.38063e-05
	Phenylalanine				24HR		m+5	0	0	0	0	0	-9.07801e-07
	Phenylalanine				24HR		m+6	0	0	0	0	0	-2.7103e-08
	Phenylalanine				24HR		m+7	0	0	0	0	0	-6.02552e-10
	Phenylalanine				24HR		m+8	0	0	0	0	0	-9.73653e-12
	Phenylalanine				24HR		m+9	0	0	0	0	0	-1.13358e-13
Ap_13C_GAA-H2	Phenylalanine				24HR		m+0	1524245140	1.67844e+09	5.96137e+09	1	0	0.0102172
	Phenylalanine				24HR		m+1	4.0554e+06	0	0	0	0	-0.0987
	Phenylalanine				24HR		m+2	6.98403e+06	0	0	0	0	-0.00419143
	Phenylalanine				24HR		m+3	0	0	0	0	0	-0.000544338
	Phenylalanine				24HR		m+4	0	0	0	0	0	-2.56578e-05
	Phenylalanine				24HR		m+5	0	0	0	0	0	-9.78402e-07
	Phenylalanine				24HR		m+6	0	0	0	0	0	-2.92108e-08
	Phenylalanine				24HR		m+7	0	0	0	0	0	-6.49413e-10
	Phenylalanine				24HR		m+8	0	0	0	0	0	-1.04938e-11
	Phenylalanine				24HR		m+9	0	0	0	0	0	-1.22173e-13
Ap_13C_GAA-H3	Phenylalanine				24HR		m+0	1506971810	1.65947e+09	3.59086e+09	0.999996	1.26371e-06	0.0101663
	Phenylalanine				24HR		m+1	4.1884e+06	0	0	0	1.26371e-06	-0.09835
	Phenylalanine				24HR		m+2	9.35227e+06	0	0	0	1.26371e-06	-0.00257326
	Phenylalanine				24HR		m+3	998913	6291.29	13613.5	3.79114e-06	1.26371e-06	0.000109738
	Phenylalanine				24HR		m+4	0	0	0	0	1.26371e-06	-2.58613e-05
	Phenylalanine				24HR		m+5	0	0	0	0	1.26371e-06	-9.99413e-07
	Phenylalanine				24HR		m+6	0	0	0	0	1.26371e-06	-3.03543e-08
	Phenylalanine				24HR		m+7	0	0	0	0	1.26371e-06	-6.97395e-10
	Phenylalanine				24HR		m+8	0	0	0	0	1.26371e-06	-1.21193e-11
	Phenylalanine				24HR		m+9	0	0	0	0	1.26371e-06	-1.6022e-13
Ap_13C_GAA-I1	Phenylalanine			holidic medium -Ile	24HR	[AP] + 13C-holidic medium -Ile (24Hours)	m+0	1513653300	1.66681e+09	7.52987e+09	1	0	0.0101994
	Phenylalanine				24HR		m+1	4.25276e+06	0	0	0	0	-0.0985328
	Phenylalanine				24HR		m+2	7.03419e+06	0	0	0	0	-0.00412596
	Phenylalanine				24HR		m+3	0	0	0	0	0	-0.000544231
	Phenylalanine				24HR		m+4	0	0	0	0	0	-2.56527e-05
	Phenylalanine				24HR		m+5	0	0	0	0	0	-9.78209e-07
	Phenylalanine				24HR		m+6	0	0	0	0	0	-2.92051e-08
	Phenylalanine				24HR		m+7	0	0	0	0	0	-6.49285e-10
	Phenylalanine				24HR		m+8	0	0	0	0	0	-1.04917e-11
	Phenylalanine				24HR		m+9	0	0	0	0	0	-1.22149e-13
Ap_13C_GAA-I2	Phenylalanine				24HR		m+0	1525226528	1.67957e+09	3.30144e+09	1	0	0.0101859
	Phenylalanine				24HR		m+1	4.45069e+06	0	0	0	0	-0.0984086
	Phenylalanine				24HR		m+2	7.19835e+06	0	0	0	0	-0.0040535
	Phenylalanine				24HR		m+3	0	0	0	0	0	-0.00054414
	Phenylalanine				24HR		m+4	0	0	0	0	0	-2.56484e-05
	Phenylalanine				24HR		m+5	0	0	0	0	0	-9.78045e-07
	Phenylalanine				24HR		m+6	0	0	0	0	0	-2.92002e-08
	Phenylalanine				24HR		m+7	0	0	0	0	0	-6.49177e-10
	Phenylalanine				24HR		m+8	0	0	0	0	0	-1.04899e-11
	Phenylalanine				24HR		m+9	0	0	0	0	0	-1.22129e-13
Ap_13C_GAA-I3	Phenylalanine				24HR		m+0	1466155985	1.61455e+09	7.10678e+09	1	0	0.0101509
	Phenylalanine				24HR		m+1	4.3253e+06	0	0	0	0	-0.0982127
	Phenylalanine				24HR		m+2	9.36902e+06	0	0	0	0	-0.00239162
	Phenylalanine				24HR		m+3	0	0	0	0	0	-0.000543232
	Phenylalanine				24HR		m+4	0	0	0	0	0	-2.56056e-05
	Phenylalanine				24HR		m+5	0	0	0	0	0	-9.76413e-07
	Phenylalanine				24HR		m+6	0	0	0	0	0	-2.91515e-08
	Phenylalanine				24HR		m+7	0	0	0	0	0	-6.48093e-10
	Phenylalanine				24HR		m+8	0	0	0	0	0	-1.04724e-11
	Phenylalanine				24HR		m+9	0	0	0	0	0	-1.21925e-13
Ap_13C-Lact+GAA1	Phenylalanine	AP	13C_Lactate	holidic medium	24HR	[AP] + 13C-Lactate +holidic medium (24Hours)	m+0	1498779244	1.65042e+09	7.02451e+09	0.99926	0.000739609	0.0101997
	Phenylalanine				24HR		m+1	4.16326e+06	0	0	0	0.000739609	-0.0985167
	Phenylalanine				24HR		m+2	6.61967e+06	0	0	0	0.000739609	-0.00435258
	Phenylalanine				24HR		m+3	0	0	0	0	0.000739609	-0.000543969
	Phenylalanine				24HR		m+4	0	0	0	0	0.000739609	-2.56403e-05
	Phenylalanine				24HR		m+5	0	0	0	0	0.000739609	-9.78696e-07
	Phenylalanine				24HR		m+6	0	0	0	0	0.000739609	-9.25164e-08
	Phenylalanine				24HR		m+7	0	0	0	0	0.000739609	-2.68759e-06
	Phenylalanine				24HR		m+8	0	0	0	0	0.000739609	-6.65084e-05
	Phenylalanine				24HR		m+9	1.11468e+06	1.22157e+06	5.19923e+06	0.000739609	0.000739609	6.05426e-06
Ap_13C-Lact+GAA2	Phenylalanine				24HR		m+0	1653106907	1.82032e+09	1.05333e+10	0.999295	0.000705441	0.0102354
	Phenylalanine				24HR		m+1	4.38071e+06	0	0	0	0.000705441	-0.0987665
	Phenylalanine				24HR		m+2	5.45572e+06	0	0	0	0.000705441	-0.00546694
	Phenylalanine				24HR		m+3	0	0	0	0	0.000705441	-0.000544647
	Phenylalanine				24HR		m+4	0	0	0	0	0.000705441	-2.56723e-05
	Phenylalanine				24HR		m+5	0	0	0	0	0.000705441	-9.79872e-07
	Phenylalanine				24HR		m+6	0	0	0	0	0.000705441	-8.97006e-08
	Phenylalanine				24HR		m+7	0	0	0	0	0.000705441	-2.56657e-06
	Phenylalanine				24HR		m+8	0	0	0	0	0.000705441	-6.35129e-05
	Phenylalanine				24HR		m+9	1.17259e+06	1.28503e+06	7.43586e+06	0.000705441	0.000705441	5.78158e-06
Ap_13C-Lact+GAA3	Phenylalanine				24HR		m+0	1622668713	1.78684e+09	2.57766e+09	0.997951	0.00204887	0.0101965
	Phenylalanine				24HR		m+1	4.67612e+06	0	0	0	0.00204887	-0.0983871
	Phenylalanine				24HR		m+2	5.29792e+06	0	0	0	0.00204887	-0.00549379
	Phenylalanine				24HR		m+3	0	0	0	0	0.00204887	-0.000543822
	Phenylalanine				24HR		m+4	0	0	0	0	0.00204887	-2.56335e-05
	Phenylalanine				24HR		m+5	0	0	0	0	0.00204887	-9.80135e-07
	Phenylalanine				24HR		m+6	0	0	0	0	0.00204887	-2.04791e-07
	Phenylalanine				24HR		m+7	0	0	0	0	0.00204887	-7.4518e-06
	Phenylalanine				24HR		m+8	0	0	0	0	0.00204887	-0.000184435
	Phenylalanine				24HR		m+9	3.34754e+06	3.66853e+06	5.29213e+06	0.00204887	0.00204887	1.67891e-05
Ap_13C-Lact+GAA-H1	Phenylalanine			holidic medium -His	24HR	[AP] + 13C-Lactate +holidic medium -His (24Hours)	m+0	1663943362	1.8323e+09	1.06026e+10	0.99936	0.000640109	0.0101829
	Phenylalanine				24HR		m+1	4.5224e+06	0	0	0	0.000640109	-0.098465
	Phenylalanine				24HR		m+2	9.51708e+06	0	0	0	0.000640109	-0.00305653
	Phenylalanine				24HR		m+3	0	0	0	0	0.000640109	-0.000543355
	Phenylalanine				24HR		m+4	0	0	0	0	0.000640109	-2.56114e-05
	Phenylalanine				24HR		m+5	0	0	0	0	0.000640109	-9.77464e-07
	Phenylalanine				24HR		m+6	0	0	0	0	0.000640109	-8.38971e-08
	Phenylalanine				24HR		m+7	0	0	0	0	0.000640109	-2.32326e-06
	Phenylalanine				24HR		m+8	0	0	0	0	0.000640109	-5.74905e-05
	Phenylalanine				24HR		m+9	1.07094e+06	1.17363e+06	6.7912e+06	0.000640109	0.000640109	5.23336e-06
Ap_13C-Lact+GAA-H2	Phenylalanine				24HR		m+0	1530653954	1.68551e+09	9.04207e+09	0.999363	0.000636696	0.0101924
	Phenylalanine				24HR		m+1	4.02039e+06	0	0	0	0.000636696	-0.0985602
	Phenylalanine				24HR		m+2	8.81127e+06	0	0	0	0.000636696	-0.00302002
	Phenylalanine				24HR		m+3	0	0	0	0	0.000636696	-0.000543382
	Phenylalanine				24HR		m+4	0	0	0	0	0.000636696	-2.56127e-05
	Phenylalanine				24HR		m+5	0	0	0	0	0.000636696	-9.77507e-07
	Phenylalanine				24HR		m+6	0	0	0	0	0.000636696	-8.36091e-08
	Phenylalanine				24HR		m+7	0	0	0	0	0.000636696	-2.31098e-06
	Phenylalanine				24HR		m+8	0	0	0	0	0.000636696	-5.71865e-05
	Phenylalanine				24HR		m+9	979883	1.07384e+06	5.76072e+06	0.000636696	0.000636696	5.20569e-06
Ap_13C-Lact+GAA-H3	Phenylalanine				24HR		m+0	1467467786	1.61598e+09	2.86975e+09	0.998254	0.00174612	0.0101516
	Phenylalanine				24HR		m+1	4.21982e+06	0	0	0	0.00174612	-0.0981739
	Phenylalanine				24HR		m+2	8.58735e+06	0	0	0	0.00174612	-0.00292159
	Phenylalanine				24HR		m+3	0	0	0	0	0.00174612	-0.00054261
	Phenylalanine				24HR		m+4	0	0	0	0	0.00174612	-2.55763e-05
	Phenylalanine				24HR		m+5	0	0	0	0	0.00174612	-9.77557e-07
	Phenylalanine				24HR		m+6	0	0	0	0	0.00174612	-1.78398e-07
	Phenylalanine				24HR		m+7	0	0	0	0	0.00174612	-6.33469e-06
	Phenylalanine				24HR		m+8	0	0	0	0	0.00174612	-0.000156783
	Phenylalanine				24HR		m+9	2.57929e+06	2.82662e+06	5.01968e+06	0.00174612	0.00174612	1.42722e-05
Ap_13C-Lact+GAA-I1	Phenylalanine			holidic medium -Ile	24HR	[AP] + 13C-Lactate +holidic medium -Ile (24Hours)	m+0	1563686988	1.72186e+09	1.30406e+10	0.999326	0.000673516	0.0102303
	Phenylalanine				24HR		m+1	4.2299e+06	0	0	0	0.000673516	-0.0987136
	Phenylalanine				24HR		m+2	5.10298e+06	0	0	0	0.000673516	-0.00550368
	Phenylalanine				24HR		m+3	0	0	0	0	0.000673516	-0.000544657
	Phenylalanine				24HR		m+4	0	0	0	0	0.000673516	-2.56728e-05
	Phenylalanine				24HR		m+5	0	0	0	0	0.000673516	-9.7985e-07
	Phenylalanine				24HR		m+6	0	0	0	0	0.000673516	-8.69637e-08
	Phenylalanine				24HR		m+7	0	0	0	0	0.000673516	-2.45042e-06
	Phenylalanine				24HR		m+8	0	0	0	0	0.000673516	-6.06378e-05
	Phenylalanine				24HR		m+9	1.05894e+06	1.16048e+06	8.78896e+06	0.000673516	0.000673516	5.51999e-06
Ap_13C-Lact+GAA-I2	Phenylalanine				24HR		m+0	1602895274	1.76508e+09	4.68565e+09	0.998091	0.00190856	0.0101675
	Phenylalanine				24HR		m+1	4.35866e+06	0	0	0	0.00190856	-0.0983271
	Phenylalanine				24HR		m+2	9.36659e+06	0	0	0	0.00190856	-0.00292963
	Phenylalanine				24HR		m+3	0	0	0	0	0.00190856	-0.000542602
	Phenylalanine				24HR		m+4	0	0	0	0	0.00190856	-2.55759e-05
	Phenylalanine				24HR		m+5	0	0	0	0	0.00190856	-9.77752e-07
	Phenylalanine				24HR		m+6	0	0	0	0	0.00190856	-1.92309e-07
	Phenylalanine				24HR		m+7	0	0	0	0	0.00190856	-6.92499e-06
	Phenylalanine				24HR		m+8	0	0	0	0	0.00190856	-0.000171395
	Phenylalanine				24HR		m+9	3.07988e+06	3.37521e+06	8.95996e+06	0.00190856	0.00190856	1.56021e-05
Ap_13C-Lact+GAA-I3	Phenylalanine				24HR		m+0	1606175230	1.76873e+09	1.54389e+10	0.999284	0.000716394	0.0101449
	Phenylalanine				24HR		m+1	4.54831e+06	0	0	0	0.000716394	-0.0982087
	Phenylalanine				24HR		m+2	1.12873e+07	0	0	0	0.000716394	-0.00175804
	Phenylalanine				24HR		m+3	0	0	0	0	0.000716394	-0.000542562
	Phenylalanine				24HR		m+4	0	0	0	0	0.000716394	-2.5574e-05
	Phenylalanine				24HR		m+5	0	0	0	0	0.000716394	-9.76136e-07
	Phenylalanine				24HR		m+6	0	0	0	0	0.000716394	-9.02934e-08
	Phenylalanine				24HR		m+7	0	0	0	0	0.000716394	-2.59647e-06
	Phenylalanine				24HR		m+8	0	0	0	0	0.000716394	-6.42529e-05
	Phenylalanine				24HR		m+9	1.15707e+06	1.26802e+06	1.10683e+07	0.000716394	0.000716394	5.84898e-06
Ap+Lp_12C_GAA-I1	Phenylalanine	AP+LP	C12_Glucose	holidic medium -Ile	24HR	[AP+LP] + C12-holidic medium -Ile (24Hours)	m+0	1565212257	1.7236e+09	6.29541e+09	1	0	0.0101716
	Phenylalanine				24HR		m+1	4.29256e+06	0	0	0	0	-0.0984243
	Phenylalanine				24HR		m+2	1.01991e+07	0	0	0	0	-0.00226684
	Phenylalanine				24HR		m+3	0	0	0	0	0	-0.000543265
	Phenylalanine				24HR		m+4	0	0	0	0	0	-2.56072e-05
	Phenylalanine				24HR		m+5	0	0	0	0	0	-9.76472e-07
	Phenylalanine				24HR		m+6	0	0	0	0	0	-2.91532e-08
	Phenylalanine				24HR		m+7	0	0	0	0	0	-6.48132e-10
	Phenylalanine				24HR		m+8	0	0	0	0	0	-1.04731e-11
	Phenylalanine				24HR		m+9	0	0	0	0	0	-1.21933e-13
Ap+Lp_12C_GAA-I2	Phenylalanine				24HR		m+0	1514255165	1.66751e+09	5.14233e+09	1	0	0.0101592
	Phenylalanine				24HR		m+1	4.5069e+06	0	0	0	0	-0.0982419
	Phenylalanine				24HR		m+2	8.7738e+06	0	0	0	0	-0.00298382
	Phenylalanine				24HR		m+3	0	0	0	0	0	-0.000543538
	Phenylalanine				24HR		m+4	0	0	0	0	0	-2.562e-05
	Phenylalanine				24HR		m+5	0	0	0	0	0	-9.76962e-07
	Phenylalanine				24HR		m+6	0	0	0	0	0	-2.91679e-08
	Phenylalanine				24HR		m+7	0	0	0	0	0	-6.48458e-10
	Phenylalanine				24HR		m+8	0	0	0	0	0	-1.04783e-11
	Phenylalanine				24HR		m+9	0	0	0	0	0	-1.21994e-13
Ap+Lp_12C_GAA-I3	Phenylalanine				24HR		m+0	1620500281	1.78448e+09	4.73716e+09	1	0	0.0101802
	Phenylalanine				24HR		m+1	4.59222e+06	0	0	0	0	-0.0984218
	Phenylalanine				24HR		m+2	8.95097e+06	0	0	0	0	-0.0032532
	Phenylalanine				24HR		m+3	0	0	0	0	0	-0.000543751
	Phenylalanine				24HR		m+4	0	0	0	0	0	-2.56301e-05
	Phenylalanine				24HR		m+5	0	0	0	0	0	-9.77346e-07
	Phenylalanine				24HR		m+6	0	0	0	0	0	-2.91793e-08
	Phenylalanine				24HR		m+7	0	0	0	0	0	-6.48712e-10
	Phenylalanine				24HR		m+8	0	0	0	0	0	-1.04824e-11
	Phenylalanine				24HR		m+9	0	0	0	0	0	-1.22042e-13
Ap+Lp_13C_GAA1	Phenylalanine		13C_Glucose	holidic medium	24HR	[AP+LP] + 13C-holidic medium (24Hours)	m+0	1535516661	1.69092e+09	4.89227e+09	1	0	0.0101566
	Phenylalanine				24HR		m+1	4.43415e+06	0	0	0	0	-0.0982735
	Phenylalanine				24HR		m+2	9.91408e+06	0	0	0	0	-0.00232585
	Phenylalanine				24HR		m+3	0	0	0	0	0	-0.000543227
	Phenylalanine				24HR		m+4	0	0	0	0	0	-2.56054e-05
	Phenylalanine				24HR		m+5	0	0	0	0	0	-9.76404e-07
	Phenylalanine				24HR		m+6	0	0	0	0	0	-2.91512e-08
	Phenylalanine				24HR		m+7	0	0	0	0	0	-6.48087e-10
	Phenylalanine				24HR		m+8	0	0	0	0	0	-1.04723e-11
	Phenylalanine				24HR		m+9	0	0	0	0	0	-1.21924e-13
Ap+Lp_13C_GAA2	Phenylalanine				24HR		m+0	1539799621	1.6956e+09	1.53199e+09	0.998683	0.00131744	0.0101787
	Phenylalanine				24HR		m+1	4.30357e+06	0	0	0	0.00131744	-0.0983737
	Phenylalanine				24HR		m+2	7.87992e+06	0	0	0	0.00131744	-0.00365266
	Phenylalanine				24HR		m+3	0	0	0	0	0.00131744	-0.000543272
	Phenylalanine				24HR		m+4	0	0	0	0	0.00131744	-2.56075e-05
	Phenylalanine				24HR		m+5	0	0	0	0	0.00131744	-9.78193e-07
	Phenylalanine				24HR		m+6	0	0	0	0	0.00131744	-1.41874e-07
	Phenylalanine				24HR		m+7	0	0	0	0	0.00131744	-4.78346e-06
	Phenylalanine				24HR		m+8	0	0	0	0	0.00131744	-0.000118387
	Phenylalanine				24HR		m+9	2.04109e+06	2.23681e+06	2.02098e+06	0.00131744	0.00131744	1.07767e-05
Ap+Lp_13C_GAA3	Phenylalanine				24HR		m+0	1632784607	1.79799e+09	1.85564e+09	0.999085	0.000914789	0.0101776
	Phenylalanine				24HR		m+1	4.39656e+06	0	0	0	0.000914789	-0.0984219
	Phenylalanine				24HR		m+2	9.45018e+06	0	0	0	0.000914789	-0.0029869
	Phenylalanine				24HR		m+3	615271	0	0	0	0.000914789	-0.000169806
	Phenylalanine				24HR		m+4	0	0	0	0	0.000914789	-2.55937e-05
	Phenylalanine				24HR		m+5	0	0	0	0	0.000914789	-9.77144e-07
	Phenylalanine				24HR		m+6	0	0	0	0	0.000914789	-1.07334e-07
	Phenylalanine				24HR		m+7	0	0	0	0	0.000914789	-3.31855e-06
	Phenylalanine				24HR		m+8	0	0	0	0	0.000914789	-8.21262e-05
	Phenylalanine				24HR		m+9	1.50224e+06	1.64629e+06	1.69907e+06	0.000914789	0.000914789	7.47608e-06
Ap+Lp_13C_GAA-H1	Phenylalanine			holidic medium -His	24HR	[AP+LP] + 13C-holidic medium -His (24Hours)	m+0	4.74889e+08	5.27677e+08	7.40473e+08	1	0	0.00119324
	Phenylalanine				24HR		m+1	4.30373e+07	0	0	0	0	-0.0112918
	Phenylalanine				24HR		m+2	2.55968e+06	0	0	0	0	-0.00318754
	Phenylalanine				24HR		m+3	0	0	0	0	0	-0.00050479
	Phenylalanine				24HR		m+4	0	0	0	0	0	-2.37936e-05
	Phenylalanine				24HR		m+5	0	0	0	0	0	-9.07316e-07
	Phenylalanine				24HR		m+6	0	0	0	0	0	-2.70885e-08
	Phenylalanine				24HR		m+7	0	0	0	0	0	-6.0223e-10
	Phenylalanine				24HR		m+8	0	0	0	0	0	-9.73133e-12
	Phenylalanine				24HR		m+9	0	0	0	0	0	-1.13297e-13
Ap+Lp_13C_GAA-H2	Phenylalanine				24HR		m+0	1577312642	1.73692e+09	1.73692e+09	0.999081	0.000918827	0.0101762
	Phenylalanine				24HR		m+1	4.53453e+06	0	0	0	0.000918827	-0.0983118
	Phenylalanine				24HR		m+2	7.31964e+06	0	0	0	0.000918827	-0.00412597
	Phenylalanine				24HR		m+3	985168	0	0	0	0.000918827	7.56076e-05
	Phenylalanine				24HR		m+4	0	0	0	0	0.000918827	-2.5612e-05
	Phenylalanine				24HR		m+5	0	0	0	0	0.000918827	-9.77849e-07
	Phenylalanine				24HR		m+6	0	0	0	0	0.000918827	-1.07756e-07
	Phenylalanine				24HR		m+7	0	0	0	0	0.000918827	-3.33559e-06
	Phenylalanine				24HR		m+8	0	0	0	0	0.000918827	-8.25481e-05
	Phenylalanine				24HR		m+9	1.45763e+06	1.5974e+06	1.5974e+06	0.000918827	0.000918827	7.51435e-06
Ap+Lp_13C_GAA-H3	Phenylalanine				24HR		m+0	1586388461	1.74698e+09	4.30475e+09	1	0	0.0101415
	Phenylalanine				24HR		m+1	4.99792e+06	0	0	0	0	-0.0980468
	Phenylalanine				24HR		m+2	8.7226e+06	0	0	0	0	-0.00327631
	Phenylalanine				24HR		m+3	585411	0	0	0	0	-0.000177689
	Phenylalanine				24HR		m+4	0	0	0	0	0	-2.56141e-05
	Phenylalanine				24HR		m+5	0	0	0	0	0	-9.76738e-07
	Phenylalanine				24HR		m+6	0	0	0	0	0	-2.91612e-08
	Phenylalanine				24HR		m+7	0	0	0	0	0	-6.48309e-10
	Phenylalanine				24HR		m+8	0	0	0	0	0	-1.04759e-11
	Phenylalanine				24HR		m+9	0	0	0	0	0	-1.21966e-13
Ap+Lp_13C_GAA-I1	Phenylalanine			holidic medium -Ile	24HR	[AP+LP] + 13C-holidic medium -Ile (24Hours)	m+0	1607747266	1.78576e+09	3.57847e+09	1	0	0.00155615
	Phenylalanine				24HR		m+1	139675660	0	0	0	0	-0.0147385
	Phenylalanine				24HR		m+2	7.21831e+06	0	0	0	0	-0.00402292
	Phenylalanine				24HR		m+3	0	0	0	0	0	-0.000506742
	Phenylalanine				24HR		m+4	0	0	0	0	0	-2.38856e-05
	Phenylalanine				24HR		m+5	0	0	0	0	0	-9.10825e-07
	Phenylalanine				24HR		m+6	0	0	0	0	0	-2.71933e-08
	Phenylalanine				24HR		m+7	0	0	0	0	0	-6.04559e-10
	Phenylalanine				24HR		m+8	0	0	0	0	0	-9.76897e-12
	Phenylalanine				24HR		m+9	0	0	0	0	0	-1.13735e-13
Ap+Lp_13C_GAA-I2	Phenylalanine				24HR		m+0	1562089221	1.72014e+09	2.46761e+09	0.99988	3.99143e-05	0.0101938
	Phenylalanine				24HR		m+1	4.33843e+06	0	0	0	3.99143e-05	-0.0984845
	Phenylalanine				24HR		m+2	7.29989e+06	0	0	0	3.99143e-05	-0.00410037
	Phenylalanine				24HR		m+3	1.28901e+06	205999	295514	0.000119743	3.99143e-05	0.000156568
	Phenylalanine				24HR		m+4	0	0	0	0	3.99143e-05	-3.39816e-05
	Phenylalanine				24HR		m+5	0	0	0	0	3.99143e-05	-1.71492e-06
	Phenylalanine				24HR		m+6	0	0	0	0	3.99143e-05	-6.75257e-08
	Phenylalanine				24HR		m+7	0	0	0	0	3.99143e-05	-2.21487e-09
	Phenylalanine				24HR		m+8	0	0	0	0	3.99143e-05	-6.26844e-11
	Phenylalanine				24HR		m+9	0	0	0	0	3.99143e-05	-1.3346e-12
Ap+Lp_13C_GAA-I3	Phenylalanine				24HR		m+0	1459673462	1.6074e+09	5.99865e+09	1	0	0.0101585
	Phenylalanine				24HR		m+1	4.26383e+06	0	0	0	0	-0.0982666
	Phenylalanine				24HR		m+2	8.98586e+06	0	0	0	0	-0.00262421
	Phenylalanine				24HR		m+3	0	0	0	0	0	-0.000543371
	Phenylalanine				24HR		m+4	0	0	0	0	0	-2.56122e-05
	Phenylalanine				24HR		m+5	0	0	0	0	0	-9.76663e-07
	Phenylalanine				24HR		m+6	0	0	0	0	0	-2.91589e-08
	Phenylalanine				24HR		m+7	0	0	0	0	0	-6.48259e-10
	Phenylalanine				24HR		m+8	0	0	0	0	0	-1.04751e-11
	Phenylalanine				24HR		m+9	0	0	0	0	0	-1.21956e-13
Ap_13C_GAA1_LT	Phenylalanine	AP	13C_Glucose	holidic medium	48HR	[AP] + 13C-holidic medium (48Hours)	m+0	1431397643	1.57623e+09	5.07348e+09	1	0	0.0101941
	Phenylalanine				48HR		m+1	3.95021e+06	0	0	0	0	-0.0985309
	Phenylalanine				48HR		m+2	7.47603e+06	0	0	0	0	-0.00355263
	Phenylalanine				48HR		m+3	0	0	0	0	0	-0.000543947
	Phenylalanine				48HR		m+4	0	0	0	0	0	-2.56393e-05
	Phenylalanine				48HR		m+5	0	0	0	0	0	-9.77699e-07
	Phenylalanine				48HR		m+6	0	0	0	0	0	-2.91899e-08
	Phenylalanine				48HR		m+7	0	0	0	0	0	-6.48947e-10
	Phenylalanine				48HR		m+8	0	0	0	0	0	-1.04862e-11
	Phenylalanine				48HR		m+9	0	0	0	0	0	-1.22086e-13
Ap_13C_GAA2_LT	Phenylalanine				48HR		m+0	1479623073	1.62935e+09	3.55557e+09	1	0	0.0101815
	Phenylalanine				48HR		m+1	4.22515e+06	0	0	0	0	-0.0984178
	Phenylalanine				48HR		m+2	7.87421e+06	0	0	0	0	-0.00345397
	Phenylalanine				48HR		m+3	0	0	0	0	0	-0.000543848
	Phenylalanine				48HR		m+4	0	0	0	0	0	-2.56347e-05
	Phenylalanine				48HR		m+5	0	0	0	0	0	-9.77521e-07
	Phenylalanine				48HR		m+6	0	0	0	0	0	-2.91845e-08
	Phenylalanine				48HR		m+7	0	0	0	0	0	-6.48828e-10
	Phenylalanine				48HR		m+8	0	0	0	0	0	-1.04843e-11
	Phenylalanine				48HR		m+9	0	0	0	0	0	-1.22063e-13
Ap_13C_GAA3_LT	Phenylalanine				48HR		m+0	1406599505	1.54891e+09	3.38003e+09	1	0	0.0102107
	Phenylalanine				48HR		m+1	3.85139e+06	0	0	0	0	-0.0986274
	Phenylalanine				48HR		m+2	6.28387e+06	0	0	0	0	-0.00430536
	Phenylalanine				48HR		m+3	0	0	0	0	0	-0.000544362
	Phenylalanine				48HR		m+4	0	0	0	0	0	-2.56589e-05
	Phenylalanine				48HR		m+5	0	0	0	0	0	-9.78445e-07
	Phenylalanine				48HR		m+6	0	0	0	0	0	-2.92121e-08
	Phenylalanine				48HR		m+7	0	0	0	0	0	-6.49442e-10
	Phenylalanine				48HR		m+8	0	0	0	0	0	-1.04942e-11
	Phenylalanine				48HR		m+9	0	0	0	0	0	-1.22179e-13
Ap_13C_GAA-H1_LT	Phenylalanine			holidic medium -His	48HR	[AP] + 13C-holidic medium -His (48Hours)	m+0	1552666542	1.70974e+09	5.0897e+09	1	0	0.0102283
	Phenylalanine				48HR		m+1	4.36502e+06	0	0	0	0	-0.0986807
	Phenylalanine				48HR		m+2	4.81837e+06	0	0	0	0	-0.00566696
	Phenylalanine				48HR		m+3	0	0	0	0	0	-0.000545058
	Phenylalanine				48HR		m+4	0	0	0	0	0	-2.56917e-05
	Phenylalanine				48HR		m+5	0	0	0	0	0	-9.79696e-07
	Phenylalanine				48HR		m+6	0	0	0	0	0	-2.92495e-08
	Phenylalanine				48HR		m+7	0	0	0	0	0	-6.50272e-10
	Phenylalanine				48HR		m+8	0	0	0	0	0	-1.05076e-11
	Phenylalanine				48HR		m+9	0	0	0	0	0	-1.22335e-13
Ap_13C_GAA-H2_LT	Phenylalanine				48HR		m+0	1465002219	1.61324e+09	3.55051e+09	1	0	0.0101906
	Phenylalanine				48HR		m+1	4.13506e+06	0	0	0	0	-0.0984814
	Phenylalanine				48HR		m+2	7.37308e+06	0	0	0	0	-0.00374172
	Phenylalanine				48HR		m+3	0	0	0	0	0	-0.000544019
	Phenylalanine				48HR		m+4	0	0	0	0	0	-2.56427e-05
	Phenylalanine				48HR		m+5	0	0	0	0	0	-9.77827e-07
	Phenylalanine				48HR		m+6	0	0	0	0	0	-2.91937e-08
	Phenylalanine				48HR		m+7	0	0	0	0	0	-6.49032e-10
	Phenylalanine				48HR		m+8	0	0	0	0	0	-1.04876e-11
	Phenylalanine				48HR		m+9	0	0	0	0	0	-1.22102e-13
Ap_13C_GAA-H3_LT	Phenylalanine				48HR		m+0	1402386008	1.54431e+09	2.7144e+09	1	0	0.0101646
	Phenylalanine				48HR		m+1	3.98325e+06	0	0	0	0	-0.0983384
	Phenylalanine				48HR		m+2	8.85361e+06	0	0	0	0	-0.0024682
	Phenylalanine				48HR		m+3	0	0	0	0	0	-0.000543326
	Phenylalanine				48HR		m+4	0	0	0	0	0	-2.561e-05
	Phenylalanine				48HR		m+5	0	0	0	0	0	-9.76582e-07
	Phenylalanine				48HR		m+6	0	0	0	0	0	-2.91565e-08
	Phenylalanine				48HR		m+7	0	0	0	0	0	-6.48205e-10
	Phenylalanine				48HR		m+8	0	0	0	0	0	-1.04742e-11
	Phenylalanine				48HR		m+9	0	0	0	0	0	-1.21946e-13
Ap_13C_GAA-I1_LT	Phenylalanine			holidic medium -Ile	48HR	[AP] + 13C-holidic medium -Ile (48Hours)	m+0	1471006908	1.61984e+09	3.64286e+09	1	0	0.0101945
	Phenylalanine				48HR		m+1	3.91883e+06	0	0	0	0	-0.0985818
	Phenylalanine				48HR		m+2	8.47695e+06	0	0	0	0	-0.00301574
	Phenylalanine				48HR		m+3	0	0	0	0	0	-0.000543705
	Phenylalanine				48HR		m+4	0	0	0	0	0	-2.56279e-05
	Phenylalanine				48HR		m+5	0	0	0	0	0	-9.77264e-07
	Phenylalanine				48HR		m+6	0	0	0	0	0	-2.91768e-08
	Phenylalanine				48HR		m+7	0	0	0	0	0	-6.48658e-10
	Phenylalanine				48HR		m+8	0	0	0	0	0	-1.04815e-11
	Phenylalanine				48HR		m+9	0	0	0	0	0	-1.22031e-13
Ap_13C_GAA-I2_LT	Phenylalanine				48HR		m+0	1348063007	1.49833e+09	2.61573e+09	1	0	0.000935956
	Phenylalanine				48HR		m+1	125876219	0	0	0	0	-0.00878827
	Phenylalanine				48HR		m+2	7.10378e+06	0	0	0	0	-0.0032918
	Phenylalanine				48HR		m+3	0	0	0	0	0	-0.000503723
	Phenylalanine				48HR		m+4	0	0	0	0	0	-2.37433e-05
	Phenylalanine				48HR		m+5	0	0	0	0	0	-9.05398e-07
	Phenylalanine				48HR		m+6	0	0	0	0	0	-2.70313e-08
	Phenylalanine				48HR		m+7	0	0	0	0	0	-6.00957e-10
	Phenylalanine				48HR		m+8	0	0	0	0	0	-9.71076e-12
	Phenylalanine				48HR		m+9	0	0	0	0	0	-1.13057e-13
Ap_13C_GAA-I3_LT	Phenylalanine				48HR		m+0	1278930303	1.42153e+09	3.55383e+09	1	0	0.000910891
	Phenylalanine				48HR		m+1	1.19774e+08	0	0	0	0	-0.00853842
	Phenylalanine				48HR		m+2	6.62776e+06	0	0	0	0	-0.00337095
	Phenylalanine				48HR		m+3	0	0	0	0	0	-0.00050365
	Phenylalanine				48HR		m+4	0	0	0	0	0	-2.37399e-05
	Phenylalanine				48HR		m+5	0	0	0	0	0	-9.05268e-07
	Phenylalanine				48HR		m+6	0	0	0	0	0	-2.70274e-08
	Phenylalanine				48HR		m+7	0	0	0	0	0	-6.0087e-10
	Phenylalanine				48HR		m+8	0	0	0	0	0	-9.70936e-12
	Phenylalanine				48HR		m+9	0	0	0	0	0	-1.13041e-13
Ap_13C-Lact+GAA1_LT	Phenylalanine	AP	13C_Lactate	holidic medium	48HR	[AP] + 13C-Lactate + holidic medium (48Hours)	m+0	1643704939	1.81005e+09	4.82992e+09	0.99886	0.00113958	0.0101538
	Phenylalanine				48HR		m+1	4.67928e+06	0	0	0	0.00113958	-0.0982273
	Phenylalanine				48HR		m+2	1.02511e+07	0	0	0	0.00113958	-0.00254144
	Phenylalanine				48HR		m+3	0	0	0	0	0.00113958	-0.000542747
	Phenylalanine				48HR		m+4	0	0	0	0	0.00113958	-2.55828e-05
	Phenylalanine				48HR		m+5	0	0	0	0	0.00113958	-9.77017e-07
	Phenylalanine				48HR		m+6	0	0	0	0	0.00113958	-1.26516e-07
	Phenylalanine				48HR		m+7	0	0	0	0	0.00113958	-4.133e-06
	Phenylalanine				48HR		m+8	0	0	0	0	0.00113958	-0.000102286
	Phenylalanine				48HR		m+9	1.88436e+06	2.06504e+06	5.51034e+06	0.00113958	0.00113958	9.31109e-06
Ap_13C-Lact+GAA2_LT	Phenylalanine				48HR		m+0	1529630403	1.68445e+09	6.37861e+09	0.999236	0.000763821	0.0101475
	Phenylalanine				48HR		m+1	4.55519e+06	0	0	0	0.000763821	-0.0981457
	Phenylalanine				48HR		m+2	9.17608e+06	0	0	0	0.000763821	-0.00277818
	Phenylalanine				48HR		m+3	0	0	0	0	0.000763821	-0.000543014
	Phenylalanine				48HR		m+4	0	0	0	0	0.000763821	-2.55953e-05
	Phenylalanine				48HR		m+5	0	0	0	0	0.000763821	-9.7701e-07
	Phenylalanine				48HR		m+6	0	0	0	0	0.000763821	-9.44251e-08
	Phenylalanine				48HR		m+7	0	0	0	0	0.000763821	-2.77075e-06
	Phenylalanine				48HR		m+8	0	0	0	0	0.000763821	-6.85669e-05
	Phenylalanine				48HR		m+9	1.17494e+06	1.2876e+06	4.87584e+06	0.000763821	0.000763821	6.24169e-06
Ap_13C-Lact+GAA3_LT	Phenylalanine				48HR		m+0	1453342848	1.60038e+09	9.84705e+08	0.994901	0.00503496	0.0101605
	Phenylalanine				48HR		m+1	4.15759e+06	0	0	0	0.00503496	-0.0980552
	Phenylalanine				48HR		m+2	5.00228e+06	0	0	0	0.00503496	-0.0052992
	Phenylalanine				48HR		m+3	0	0	0	0	0.00503496	-0.000541873
	Phenylalanine				48HR		m+4	0	0	0	0	0.00503496	-2.5542e-05
	Phenylalanine				48HR		m+5	0	0	0	0	0.00503496	-1.0126e-06
	Phenylalanine				48HR		m+6	0	0	0	0	0.00503496	-2.03841e-06
	Phenylalanine				48HR		m+7	0	0	0	0	0.00503496	-6.23303e-05
	Phenylalanine				48HR		m+8	1.44168e+06	923221	568051	0.000573933	0.00503496	5.04272e-06
	Phenylalanine				48HR		m+9	6.60099e+06	7.27853e+06	4.47843e+06	0.0045248	0.00503496	-2.2926e-07
Ap_13C-Lact+GAA-H1_LT	Phenylalanine			holidic medium -His	48HR	[AP] + 13C-Lactate + holidic medium -His (48Hours)	m+0	1513184644	1.66632e+09	5.64576e+09	0.999098	0.000901616	0.0101581
	Phenylalanine				48HR		m+1	4.35822e+06	0	0	0	0.000901616	-0.0982434
	Phenylalanine				48HR		m+2	8.98646e+06	0	0	0	0.000901616	-0.00283768
	Phenylalanine				48HR		m+3	0	0	0	0	0.000901616	-0.000543019
	Phenylalanine				48HR		m+4	0	0	0	0	0.000901616	-2.55956e-05
	Phenylalanine				48HR		m+5	0	0	0	0	0.000901616	-9.77197e-07
	Phenylalanine				48HR		m+6	0	0	0	0	0.000901616	-1.06214e-07
	Phenylalanine				48HR		m+7	0	0	0	0	0.000901616	-3.27096e-06
	Phenylalanine				48HR		m+8	0	0	0	0	0.000901616	-8.09483e-05
	Phenylalanine				48HR		m+9	1.37216e+06	1.50374e+06	5.0949e+06	0.000901616	0.000901616	7.36873e-06
Ap_13C-Lact+GAA-H2_LT	Phenylalanine				48HR		m+0	1524300070	1.67854e+09	5.30336e+09	0.998947	0.00105334	0.0101744
	Phenylalanine				48HR		m+1	4.26497e+06	0	0	0	0.00105334	-0.098362
	Phenylalanine				48HR		m+2	8.34143e+06	0	0	0	0.00105334	-0.00330084
	Phenylalanine				48HR		m+3	0	0	0	0	0.00105334	-0.000543225
	Phenylalanine				48HR		m+4	0	0	0	0	0.00105334	-2.56053e-05
	Phenylalanine				48HR		m+5	0	0	0	0	0.00105334	-9.77765e-07
	Phenylalanine				48HR		m+6	0	0	0	0	0.00105334	-1.19243e-07
	Phenylalanine				48HR		m+7	0	0	0	0	0.00105334	-3.82332e-06
	Phenylalanine				48HR		m+8	0	0	0	0	0.00105334	-9.46206e-05
	Phenylalanine				48HR		m+9	1.61507e+06	1.76994e+06	5.59214e+06	0.00105334	0.00105334	8.61331e-06
Ap_13C-Lact+GAA-H3_LT	Phenylalanine				48HR		m+0	1436192222	1.58153e+09	1.0918e+09	0.994914	0.0050314	0.0101255
	Phenylalanine				48HR		m+1	4.12345e+06	0	0	0	0.0050314	-0.0978709
	Phenylalanine				48HR		m+2	7.54983e+06	0	0	0	0.0050314	-0.00349937
	Phenylalanine				48HR		m+3	0	0	0	0	0.0050314	-0.000540911
	Phenylalanine				48HR		m+4	0	0	0	0	0.0050314	-2.54966e-05
	Phenylalanine				48HR		m+5	0	0	0	0	0.0050314	-1.00633e-06
	Phenylalanine				48HR		m+6	0	0	0	0	0.0050314	-1.815e-06
	Phenylalanine				48HR		m+7	0	0	0	0	0.0050314	-5.60828e-05
	Phenylalanine				48HR		m+8	1.31774e+06	785225	542079	0.000493973	0.0050314	4.53709e-06
	Phenylalanine				48HR		m+9	6.61833e+06	7.29999e+06	5.03954e+06	0.00459231	0.0050314	-2.06245e-07
Ap_13C-Lact+GAA-I1_LT	Phenylalanine			holidic medium -Ile	48HR	[AP] + 13C-Lactate + holidic medium -Ile (48Hours)	m+0	1524785459	1.69474e+09	4.34225e+09	0.998643	0.00135693	0.000940124
	Phenylalanine				48HR		m+1	1.42151e+08	0	0	0	0.00135693	-0.00890536
	Phenylalanine				48HR		m+2	9.51617e+06	0	0	0	0.00135693	-0.00240278
	Phenylalanine				48HR		m+3	0	0	0	0	0.00135693	-0.000502712
	Phenylalanine				48HR		m+4	0	0	0	0	0.00135693	-2.36957e-05
	Phenylalanine				48HR		m+5	0	0	0	0	0.00135693	-9.0521e-07
	Phenylalanine				48HR		m+6	0	0	0	0	0.00135693	-1.34413e-07
	Phenylalanine				48HR		m+7	0	0	0	0	0.00135693	-4.55917e-06
	Phenylalanine				48HR		m+8	0	0	0	0	0.00135693	-0.000112836
	Phenylalanine				48HR		m+9	2.10129e+06	2.30277e+06	5.90014e+06	0.00135693	0.00135693	1.02714e-05
Ap_13C-Lact+GAA-I2_LT	Phenylalanine				48HR		m+0	1478221657	1.62778e+09	1.0873e+09	0.995527	0.00441338	0.0101652
	Phenylalanine				48HR		m+1	4.21361e+06	0	0	0	0.00441338	-0.0981152
	Phenylalanine				48HR		m+2	5.35485e+06	0	0	0	0.00441338	-0.00512334
	Phenylalanine				48HR		m+3	0	0	0	0	0.00441338	-0.000542149
	Phenylalanine				48HR		m+4	0	0	0	0	0.00441338	-2.5555e-05
	Phenylalanine				48HR		m+5	0	0	0	0	0.00441338	-1.01012e-06
	Phenylalanine				48HR		m+6	0	0	0	0	0.00441338	-1.87855e-06
	Phenylalanine				48HR		m+7	0	0	0	0	0.00441338	-5.70953e-05
	Phenylalanine				48HR		m+8	1.32857e+06	875158	584573	0.000535234	0.00441338	4.61923e-06
	Phenylalanine				48HR		m+9	5.83992e+06	6.43837e+06	4.3006e+06	0.00393761	0.00441338	-2.10007e-07
Ap_13C-Lact+GAA-I3_LT	Phenylalanine				48HR		m+0	1568584610	1.72734e+09	6.89599e+09	0.998936	0.00106357	0.0101657
	Phenylalanine				48HR		m+1	4.9541e+06	0	0	0	0.00106357	-0.098134
	Phenylalanine				48HR		m+2	5.95775e+06	0	0	0	0.00106357	-0.0049661
	Phenylalanine				48HR		m+3	0	0	0	0	0.00106357	-0.000543939
	Phenylalanine				48HR		m+4	0	0	0	0	0.00106357	-2.5639e-05
	Phenylalanine				48HR		m+5	0	0	0	0	0.00106357	-9.79064e-07
	Phenylalanine				48HR		m+6	0	0	0	0	0.00106357	-1.20277e-07
	Phenylalanine				48HR		m+7	0	0	0	0	0.00106357	-3.86555e-06
	Phenylalanine				48HR		m+8	0	0	0	0	0.00106357	-9.56659e-05
	Phenylalanine				48HR		m+9	1.67818e+06	1.8391e+06	7.34215e+06	0.00106357	0.00106357	8.7086e-06
Ap+Lp_12C_GAA-I1_LT	Phenylalanine	AP+LP	C12_Glucose	holidic medium -Ile	48HR	[AP+LP] + C12-holidic medium -Ile (48Hours)	m+0	1484001123	1.6342e+09	1.80993e+09	1	0	0.0101504
	Phenylalanine				48HR		m+1	4.40961e+06	0	0	0	0	-0.0981993
	Phenylalanine				48HR		m+2	9.33588e+06	0	0	0	0	-0.00249007
	Phenylalanine				48HR		m+3	0	0	0	0	0	-0.000543275
	Phenylalanine				48HR		m+4	0	0	0	0	0	-2.56076e-05
	Phenylalanine				48HR		m+5	0	0	0	0	0	-9.7649e-07
	Phenylalanine				48HR		m+6	0	0	0	0	0	-2.91538e-08
	Phenylalanine				48HR		m+7	0	0	0	0	0	-6.48144e-10
	Phenylalanine				48HR		m+8	0	0	0	0	0	-1.04732e-11
	Phenylalanine				48HR		m+9	0	0	0	0	0	-1.21935e-13
Ap+Lp_12C_GAA-I2_LT	Phenylalanine				48HR		m+0	1514173469	1.66742e+09	2.14145e+09	1	0	0.0101582
	Phenylalanine				48HR		m+1	4.41903e+06	0	0	0	0	-0.0982663
	Phenylalanine				48HR		m+2	9.36977e+06	0	0	0	0	-0.00259245
	Phenylalanine				48HR		m+3	0	0	0	0	0	-0.000543355
	Phenylalanine				48HR		m+4	0	0	0	0	0	-2.56114e-05
	Phenylalanine				48HR		m+5	0	0	0	0	0	-9.76635e-07
	Phenylalanine				48HR		m+6	0	0	0	0	0	-2.91581e-08
	Phenylalanine				48HR		m+7	0	0	0	0	0	-6.4824e-10
	Phenylalanine				48HR		m+8	0	0	0	0	0	-1.04748e-11
	Phenylalanine				48HR		m+9	0	0	0	0	0	-1.21953e-13
Ap+Lp_12C_GAA-I3_LT	Phenylalanine				48HR		m+0	1540656314	1.69658e+09	2.55479e+09	1	0	0.0101605
	Phenylalanine				48HR		m+1	4.41665e+06	0	0	0	0	-0.0983041
	Phenylalanine				48HR		m+2	9.81985e+06	0	0	0	0	-0.00240801
	Phenylalanine				48HR		m+3	0	0	0	0	0	-0.000543281
	Phenylalanine				48HR		m+4	0	0	0	0	0	-2.56079e-05
	Phenylalanine				48HR		m+5	0	0	0	0	0	-9.76501e-07
	Phenylalanine				48HR		m+6	0	0	0	0	0	-2.91541e-08
	Phenylalanine				48HR		m+7	0	0	0	0	0	-6.48152e-10
	Phenylalanine				48HR		m+8	0	0	0	0	0	-1.04734e-11
	Phenylalanine				48HR		m+9	0	0	0	0	0	-1.21936e-13
Ap+Lp_13C_GAA1_LT	Phenylalanine		13C_Glucose	holidic medium	48HR	[AP+LP] + 13C-holidic medium (48Hours)	m+0	1531864156	1.68687e+09	1.74796e+09	0.999437	0.000562573	0.01018
	Phenylalanine				48HR		m+1	4.31356e+06	0	0	0	0.000562573	-0.0984042
	Phenylalanine				48HR		m+2	8.17213e+06	0	0	0	0.000562573	-0.0034392
	Phenylalanine				48HR		m+3	0	0	0	0	0.000562573	-0.000543556
	Phenylalanine				48HR		m+4	0	0	0	0	0.000562573	-2.56209e-05
	Phenylalanine				48HR		m+5	0	0	0	0	0.000562573	-9.77724e-07
	Phenylalanine				48HR		m+6	0	0	0	0	0.000562573	-7.72913e-08
	Phenylalanine				48HR		m+7	0	0	0	0	0.000562573	-2.04252e-06
	Phenylalanine				48HR		m+8	0	0	0	0	0.000562573	-5.05414e-05
	Phenylalanine				48HR		m+9	866441	949522	983911	0.000562573	0.000562573	4.60078e-06
Ap+Lp_13C_GAA2_LT	Phenylalanine				48HR		m+0	1505265306	1.67313e+09	8.79246e+08	0.994586	0.005309	0.000892671
	Phenylalanine				48HR		m+1	1.41359e+08	0	0	0	0.005309	-0.00826751
	Phenylalanine				48HR		m+2	5.95986e+06	0	0	0	0.005309	-0.00446392
	Phenylalanine				48HR		m+3	0	0	0	0	0.005309	-0.000501401
	Phenylalanine				48HR		m+4	0	0	0	0	0.005309	-2.36346e-05
	Phenylalanine				48HR		m+5	0	0	0	0	0.005309	-9.56399e-07
	Phenylalanine				48HR		m+6	0	0	0	0	0.005309	-2.84691e-06
	Phenylalanine				48HR		m+7	0	0	0	0	0.005309	-8.47986e-05
	Phenylalanine				48HR		m+8	2.06536e+06	1.58581e+06	833358	0.000942679	0.005309	6.86064e-06
	Phenylalanine				48HR		m+9	6.83074e+06	7.52139e+06	3.95257e+06	0.00447107	0.005309	-3.11935e-07
Ap+Lp_13C_GAA3_LT	Phenylalanine				48HR		m+0	1388384848	1.52882e+09	1.12961e+09	0.997872	0.00210833	0.0102246
	Phenylalanine				48HR		m+1	3.7418e+06	0	0	0	0.00210833	-0.098615
	Phenylalanine				48HR		m+2	3.81236e+06	0	0	0	0.00210833	-0.00601116
	Phenylalanine				48HR		m+3	0	0	0	0	0.00210833	-0.000544059
	Phenylalanine				48HR		m+4	0	0	0	0	0.00210833	-2.56447e-05
	Phenylalanine				48HR		m+5	0	0	0	0	0.00210833	-9.90572e-07
	Phenylalanine				48HR		m+6	0	0	0	0	0.00210833	-6.98394e-07
	Phenylalanine				48HR		m+7	0	0	0	0	0.00210833	-2.1299e-05
	Phenylalanine				48HR		m+8	494278	271867	200877	0.000177449	0.00210833	1.72323e-06
	Phenylalanine				48HR		m+9	2.70866e+06	2.98846e+06	2.20812e+06	0.00195059	0.00210833	-7.83161e-08
Ap+Lp_13C_GAA-H1_LT	Phenylalanine			holidic medium -His	48HR	[AP+LP] + 13C-holidic medium -His (48Hours)	m+0	1545603556	1.70197e+09	1.2157e+09	0.998493	0.00150739	0.0101907
	Phenylalanine				48HR		m+1	4.17743e+06	0	0	0	0.00150739	-0.0984728
	Phenylalanine				48HR		m+2	7.61389e+06	0	0	0	0.00150739	-0.0038425
	Phenylalanine				48HR		m+3	0	0	0	0	0.00150739	-0.000543316
	Phenylalanine				48HR		m+4	0	0	0	0	0.00150739	-2.56096e-05
	Phenylalanine				48HR		m+5	0	0	0	0	0.00150739	-9.78518e-07
	Phenylalanine				48HR		m+6	0	0	0	0	0.00150739	-1.58163e-07
	Phenylalanine				48HR		m+7	0	0	0	0	0.00150739	-5.47452e-06
	Phenylalanine				48HR		m+8	0	0	0	0	0.00150739	-0.000135492
	Phenylalanine				48HR		m+9	2.3446e+06	2.56941e+06	1.8353e+06	0.00150739	0.00150739	1.23338e-05
Ap+Lp_13C_GAA-H2_LT	Phenylalanine				48HR		m+0	1437082031	1.5825e+09	8.48061e+08	0.995646	0.00426989	0.010138
	Phenylalanine				48HR		m+1	4.06828e+06	0	0	0	0.00426989	-0.0979926
	Phenylalanine				48HR		m+2	7.56655e+06	0	0	0	0.00426989	-0.00349401
	Phenylalanine				48HR		m+3	0	0	0	0	0.00426989	-0.000541364
	Phenylalanine				48HR		m+4	0	0	0	0	0.00426989	-2.55182e-05
	Phenylalanine				48HR		m+5	0	0	0	0	0.00426989	-1.02103e-06
	Phenylalanine				48HR		m+6	0	0	0	0	0.00426989	-2.48097e-06
	Phenylalanine				48HR		m+7	0	0	0	0	0.00426989	-7.37179e-05
	Phenylalanine				48HR		m+8	1.57223e+06	1.20835e+06	647557	0.000760249	0.00426989	5.96314e-06
	Phenylalanine				48HR		m+9	5.18807e+06	5.71256e+06	3.06136e+06	0.00359412	0.00426989	-2.70745e-07
Ap+Lp_13C_GAA-H3_LT	Phenylalanine				48HR		m+0	1347977444	1.48437e+09	1.87365e+09	0.999352	0.000648145	0.0101846
	Phenylalanine				48HR		m+1	3.69879e+06	0	0	0	0.000648145	-0.0984602
	Phenylalanine				48HR		m+2	7.37478e+06	0	0	0	0.000648145	-0.0033036
	Phenylalanine				48HR		m+3	0	0	0	0	0.000648145	-0.000543471
	Phenylalanine				48HR		m+4	0	0	0	0	0.000648145	-2.56169e-05
	Phenylalanine				48HR		m+5	0	0	0	0	0.000648145	-9.77683e-07
	Phenylalanine				48HR		m+6	0	0	0	0	0.000648145	-8.46028e-08
	Phenylalanine				48HR		m+7	0	0	0	0	0.000648145	-2.35294e-06
	Phenylalanine				48HR		m+8	0	0	0	0	0.000648145	-5.82251e-05
	Phenylalanine				48HR		m+9	878475	962710	1.21519e+06	0.000648145	0.000648145	5.3003e-06
Ap+Lp_13C_GAA-I1_LT	Phenylalanine			holidic medium -Ile	48HR	[AP+LP] + 13C-holidic medium -Ile (48Hours)	m+0	1541063073	1.69701e+09	1.76558e+09	0.999083	0.00091746	0.0101666
	Phenylalanine				48HR		m+1	4.45777e+06	0	0	0	0.00091746	-0.0982803
	Phenylalanine				48HR		m+2	8.32134e+06	0	0	0	0.00091746	-0.00337319
	Phenylalanine				48HR		m+3	0	0	0	0	0.00091746	-0.000543291
	Phenylalanine				48HR		m+4	0	0	0	0	0.00091746	-2.56084e-05
	Phenylalanine				48HR		m+5	0	0	0	0	0.00091746	-9.77709e-07
	Phenylalanine				48HR		m+6	0	0	0	0	0.00091746	-1.07624e-07
	Phenylalanine				48HR		m+7	0	0	0	0	0.00091746	-3.33015e-06
	Phenylalanine				48HR		m+8	0	0	0	0	0.00091746	-8.24135e-05
	Phenylalanine				48HR		m+9	1.42202e+06	1.55837e+06	1.62134e+06	0.00091746	0.00091746	7.5021e-06
Ap+Lp_13C_GAA-I2_LT	Phenylalanine				48HR		m+0	1462284454	1.61028e+09	1.94215e+09	0.998882	0.00106566	0.0101393
	Phenylalanine				48HR		m+1	4.31947e+06	0	0	0	0.00106566	-0.0980712
	Phenylalanine				48HR		m+2	8.79263e+06	0	0	0	0.00106566	-0.00276381
	Phenylalanine				48HR		m+3	1.08676e+06	126127	152120	7.82383e-05	0.00106566	0.000115787
	Phenylalanine				48HR		m+4	0	0	0	0	0.00106566	-3.10175e-05
	Phenylalanine				48HR		m+5	0	0	0	0	0.00106566	-1.45758e-06
	Phenylalanine				48HR		m+6	0	0	0	0	0.00106566	-1.42926e-07
	Phenylalanine				48HR		m+7	0	0	0	0	0.00106566	-3.7694e-06
	Phenylalanine				48HR		m+8	0	0	0	0	0.00106566	-9.32607e-05
	Phenylalanine				48HR		m+9	1.52925e+06	1.67589e+06	2.02127e+06	0.00103958	0.00106566	8.48952e-06
Ap+Lp_13C_GAA-I3_LT	Phenylalanine				48HR		m+0	1450882660	1.5977e+09	2.72455e+09	1	0	0.0101828
	Phenylalanine				48HR		m+1	4.09785e+06	0	0	0	0	-0.0984401
	Phenylalanine				48HR		m+2	7.89201e+06	0	0	0	0	-0.00333693
	Phenylalanine				48HR		m+3	0	0	0	0	0	-0.0005438
	Phenylalanine				48HR		m+4	0	0	0	0	0	-2.56324e-05
	Phenylalanine				48HR		m+5	0	0	0	0	0	-9.77435e-07
	Phenylalanine				48HR		m+6	0	0	0	0	0	-2.9182e-08
	Phenylalanine				48HR		m+7	0	0	0	0	0	-6.48771e-10
	Phenylalanine				48HR		m+8	0	0	0	0	0	-1.04834e-11
	Phenylalanine				48HR		m+9	0	0	0	0	0	-1.22053e-13

## Sheet: Serine
Sample	Metabolite	TYPE	Labelled Substrate	Media	Time	Group	isotopologue	AUC	Corrected AUC	Normalized AUC	isotopologue_fraction	Mean Percent Enrichment	residuum
13C_M_GAA1	Serine	BLANK	13C_Glucose	holidic medium	0HR	[BLANK] + 13C-holidic medium (0 Hours)	m+0	3.45474e+08	3.6058e+08	3.6058e+08	1	0	0.00132658
	Serine				0HR		m+1	1.06594e+06	0	0	0	0	-0.0346992
	Serine				0HR		m+2	2.19641e+06	0	0	0	0	-0.000340917
	Serine				0HR		m+3	0	0	0	0	0	-0.000233986
13C_M_GAA2	Serine				0HR		m+0	3.44104e+08	3.59146e+08	3.59146e+08	1	0	0.00134058
	Serine				0HR		m+1	961340	0	0	0	0	-0.0350091
	Serine				0HR		m+2	2.07526e+06	0	0	0	0	-0.000664925
	Serine				0HR		m+3	0	0	0	0	0	-0.000234126
13C_M_GAA3	Serine				0HR		m+0	3.5555e+08	3.71097e+08	3.71097e+08	1	0	0.00132828
	Serine				0HR		m+1	1.10795e+06	0	0	0	0	-0.0346802
	Serine				0HR		m+2	2.13067e+06	0	0	0	0	-0.000702788
	Serine				0HR		m+3	0	0	0	0	0	-0.000234063
13C_M_GAA-H1	Serine			holidic medium -His	0HR	[BLANK] + 13C-holidic medium -His (0 Hours)	m+0	338912460	3.53731e+08	3.53731e+08	1	0	0.00133125
	Serine				0HR		m+1	1.01801e+06	0	0	0	0	-0.0347891
	Serine				0HR		m+2	2.09182e+06	0	0	0	0	-0.000524798
	Serine				0HR		m+3	0	0	0	0	0	-0.000234046
13C_M_GAA-H2	Serine				0HR		m+0	3.34224e+08	3.4884e+08	3.4884e+08	1	0	0.00132289
	Serine				0HR		m+1	1.08346e+06	0	0	0	0	-0.0345495
	Serine				0HR		m+2	2.02315e+06	0	0	0	0	-0.000642577
	Serine				0HR		m+3	0	0	0	0	0	-0.000234021
13C_M_GAA-H3	Serine				0HR		m+0	3.33205e+08	3.47777e+08	3.47777e+08	1	0	0.00132137
	Serine				0HR		m+1	1.08005e+06	0	0	0	0	-0.0345433
	Serine				0HR		m+2	2.08154e+06	0	0	0	0	-0.000450533
	Serine				0HR		m+3	0	0	0	0	0	-0.000233976
13C_M_GAA-I1	Serine			holidic medium -Ile	0HR	[BLANK] + 13C-holidic medium -Ile (0 Hours)	m+0	3.10183e+08	3.23744e+08	3.23744e+08	1	0	0.00133407
	Serine				0HR		m+1	907754	0	0	0	0	-0.0348674
	Serine				0HR		m+2	1.92231e+06	0	0	0	0	-0.000499848
	Serine				0HR		m+3	0	0	0	0	0	-0.000234058
13C_M_GAA-I2	Serine				0HR		m+0	3.24323e+08	3.38505e+08	3.38505e+08	1	0	0.00132873
	Serine				0HR		m+1	997313	0	0	0	0	-0.0347172
	Serine				0HR		m+2	1.99097e+06	0	0	0	0	-0.000557815
	Serine				0HR		m+3	0	0	0	0	0	-0.000234038
13C_M_GAA-I3	Serine				0HR		m+0	315724684	3.29532e+08	3.29532e+08	1	0	0.00132186
	Serine				0HR		m+1	1.02832e+06	0	0	0	0	-0.034532
	Serine				0HR		m+2	1.92866e+06	0	0	0	0	-0.000587666
	Serine				0HR		m+3	0	0	0	0	0	-0.000234005
13C-Lact_M_GAA1	Serine	BLANK	13C_Lactate	holidic medium	0HR	[BLANK] + 13C-Lactate +holidic medium (0 Hours)	m+0	318248904	3.32171e+08	3.32171e+08	1	0	0.00130988
	Serine				0HR		m+1	1.12785e+06	0	0	0	0	-0.0342352
	Serine				0HR		m+2	1.97486e+06	0	0	0	0	-0.000491724
	Serine				0HR		m+3	0	0	0	0	0	-0.000233918
13C-Lact_M_GAA2	Serine				0HR		m+0	3.2449e+08	3.38684e+08	3.38684e+08	1	0	0.00131269
	Serine				0HR		m+1	1.13196e+06	0	0	0	0	-0.0342947
	Serine				0HR		m+2	1.98761e+06	0	0	0	0	-0.000571085
	Serine				0HR		m+3	0	0	0	0	0	-0.000233949
13C-Lact_M_GAA3	Serine				0HR		m+0	3.40777e+08	3.55678e+08	3.55678e+08	1	0	0.00132597
	Serine				0HR		m+1	1.07042e+06	0	0	0	0	-0.0346489
	Serine				0HR		m+2	2.09948e+06	0	0	0	0	-0.000535952
	Serine				0HR		m+3	0	0	0	0	0	-0.000234018
13C-Lact_M_GAA-H1	Serine			holidic medium -His	0HR	[BLANK] + 13C-Lactate +holidic medium -His (0 Hours)	m+0	3.55883e+08	3.71445e+08	3.71445e+08	1	0	0.00132752
	Serine				0HR		m+1	1.08881e+06	0	0	0	0	-0.0347254
	Serine				0HR		m+2	2.26581e+06	0	0	0	0	-0.000331954
	Serine				0HR		m+3	0	0	0	0	0	-0.000233989
13C-Lact_M_GAA-H2	Serine				0HR		m+0	3.56942e+08	3.72552e+08	3.72552e+08	1	0	0.00132364
	Serine				0HR		m+1	1.15171e+06	0	0	0	0	-0.0345657
	Serine				0HR		m+2	2.15356e+06	0	0	0	0	-0.000662325
	Serine				0HR		m+3	0	0	0	0	0	-0.000234029
13C-Lact_M_GAA-H3	Serine				0HR		m+0	3.52199e+08	3.68032e+08	3.68032e+08	1	0	0.000157024
	Serine				0HR		m+1	1.19697e+07	0	0	0	0	-0.00401075
	Serine				0HR		m+2	2.14992e+06	0	0	0	0	-0.00058208
	Serine				0HR		m+3	0	0	0	0	0	-0.000227358
13C-Lact_M_GAA-I1	Serine			holidic medium -Ile	0HR	[BLANK] + 13C-Lactate +holidic medium -Ile (0 Hours)	m+0	3.33991e+08	3.48598e+08	3.48598e+08	1	0	0.00132068
	Serine				0HR		m+1	1.09641e+06	0	0	0	0	-0.0345049
	Serine				0HR		m+2	2.04744e+06	0	0	0	0	-0.000566291
	Serine				0HR		m+3	0	0	0	0	0	-0.000233994
13C-Lact_M_GAA-I2	Serine				0HR		m+0	3.32415e+08	3.46951e+08	3.46951e+08	1	0	0.00132685
	Serine				0HR		m+1	1.04994e+06	0	0	0	0	-0.0346377
	Serine				0HR		m+2	1.98281e+06	0	0	0	0	-0.000730278
	Serine				0HR		m+3	0	0	0	0	0	-0.00023406
13C-Lact_M_GAA-I3	Serine				0HR		m+0	3.41654e+08	3.5659e+08	3.5659e+08	1	0	0.0013376
	Serine				0HR		m+1	966206	0	0	0	0	-0.0349669
	Serine				0HR		m+2	2.13087e+06	0	0	0	0	-0.000460626
	Serine				0HR		m+3	0	0	0	0	0	-0.000234071
Ap_13C_GAA1	Serine	AP	13C_Glucose	holidic medium	24HR	[AP] + 13C-holidic medium (24Hours)	m+0	2.27716e+08	2.37661e+08	1.17688e+09	1	0	0.00137802
	Serine				24HR		m+1	440805	0	0	0	0	-0.0359059
	Serine				24HR		m+2	1.26358e+06	0	0	0	0	-0.00114398
	Serine				24HR		m+3	0	0	0	0	0	-0.000234429
Ap_13C_GAA2	Serine				24HR		m+0	2.60996e+08	2.72408e+08	5.35458e+08	1	0	0.00133053
	Serine				24HR		m+1	794884	0	0	0	0	-0.0347502
	Serine				24HR		m+2	1.58077e+06	0	0	0	0	-0.000639265
	Serine				24HR		m+3	0	0	0	0	0	-0.000234064
Ap_13C_GAA3	Serine				24HR		m+0	2.72093e+08	2.83982e+08	1.17944e+09	1	0	0.00136023
	Serine				24HR		m+1	635265	0	0	0	0	-0.0354869
	Serine				24HR		m+2	1.58341e+06	0	0	0	0	-0.000875075
	Serine				24HR		m+3	0	0	0	0	0	-0.000234277
Ap_13C_GAA-H1	Serine			holidic medium -His	24HR	[AP] + 13C-holidic medium -His (24Hours)	m+0	3.53689e+07	3.69526e+07	8.34675e+07	1	0	0.00032409
	Serine				24HR		m+1	1.08157e+06	0	0	0	0	-0.00734611
	Serine				24HR		m+2	0	0	0	0	0	-0.00650949
	Serine				24HR		m+3	0	0	0	0	0	-0.000229417
Ap_13C_GAA-H2	Serine				24HR		m+0	3.07108e+08	3.20534e+08	1.13845e+09	1	0	0.0013374
	Serine				24HR		m+1	900380	0	0	0	0	-0.0348772
	Serine				24HR		m+2	1.7669e+06	0	0	0	0	-0.000940214
	Serine				24HR		m+3	0	0	0	0	0	-0.000234159
Ap_13C_GAA-H3	Serine				24HR		m+0	3.11111e+08	3.24709e+08	7.02627e+08	1	0	0.00134694
	Serine				24HR		m+1	837342	0	0	0	0	-0.0351241
	Serine				24HR		m+2	1.78431e+06	0	0	0	0	-0.000958318
	Serine				24HR		m+3	0	0	0	0	0	-0.000234217
Ap_13C_GAA-I1	Serine			holidic medium -Ile	24HR	[AP] + 13C-holidic medium -Ile (24Hours)	m+0	2.67424e+08	2.7911e+08	1.26089e+09	1	0	0.00135605
	Serine				24HR		m+1	686227	0	0	0	0	-0.0352709
	Serine				24HR		m+2	1.39323e+06	0	0	0	0	-0.00148028
	Serine				24HR		m+3	0	0	0	0	0	-0.000234366
Ap_13C_GAA-I2	Serine				24HR		m+0	2.83588e+08	2.96339e+08	5.82498e+08	1	0	0.000151142
	Serine				24HR		m+1	9.69434e+06	0	0	0	0	-0.00381971
	Serine				24HR		m+2	1.6692e+06	0	0	0	0	-0.000792007
	Serine				24HR		m+3	0	0	0	0	0	-0.000227364
Ap_13C_GAA-I3	Serine				24HR		m+0	292773120	3.0557e+08	1.34503e+09	1	0	0.00134651
	Serine				24HR		m+1	774488	0	0	0	0	-0.0351616
	Serine				24HR		m+2	1.76123e+06	0	0	0	0	-0.000680109
	Serine				24HR		m+3	0	0	0	0	0	-0.000234163
Ap_13C-Lact+GAA1	Serine	AP	13C_Lactate	holidic medium	24HR	[AP] + 13C-Lactate +holidic medium (24Hours)	m+0	3.29494e+08	3.43906e+08	1.46373e+09	1	0	0.00131198
	Serine				24HR		m+1	1.09461e+06	0	0	0	0	-0.0344341
	Serine				24HR		m+2	2.31721e+06	0	0	0	0	0.000327348
	Serine				24HR		m+3	0	0	0	0	0	-0.000233778
Ap_13C-Lact+GAA2	Serine				24HR		m+0	330843309	3.45313e+08	1.99816e+09	1	0	0.0013202
	Serine				24HR		m+1	1.11085e+06	0	0	0	0	-0.0344388
	Serine				24HR		m+2	1.92622e+06	0	0	0	0	-0.000871696
	Serine				24HR		m+3	0	0	0	0	0	-0.000234048
Ap_13C-Lact+GAA3	Serine				24HR		m+0	3.5481e+08	3.70329e+08	5.34228e+08	0.998247	0.00175259	0.00131239
	Serine				24HR		m+1	1.20341e+06	0	0	0	0.00175259	-0.0343181
	Serine				24HR		m+2	2.25229e+06	0	0	0	0.00175259	-0.000402519
	Serine				24HR		m+3	715486	650175	937928	0.00175259	0.00175259	2.26976e-05
Ap_13C-Lact+GAA-H1	Serine			holidic medium -His	24HR	[AP] + 13C-Lactate +holidic medium -His (24Hours)	m+0	3.26747e+08	3.41029e+08	1.97337e+09	1	0	0.00134293
	Serine				24HR		m+1	889436	0	0	0	0	-0.0350805
	Serine				24HR		m+2	1.98925e+06	0	0	0	0	-0.000608292
	Serine				24HR		m+3	0	0	0	0	0	-0.000234129
Ap_13C-Lact+GAA-H2	Serine				24HR		m+0	3.39307e+08	3.54145e+08	1.89984e+09	1	0	0.00132405
	Serine				24HR		m+1	1.07438e+06	0	0	0	0	-0.034619
	Serine				24HR		m+2	2.13005e+06	0	0	0	0	-0.0004202
	Serine				24HR		m+3	0	0	0	0	0	-0.000233986
Ap_13C-Lact+GAA-H3	Serine				24HR		m+0	345064931	3.60156e+08	6.39587e+08	0.998408	0.00159165	0.00131839
	Serine				24HR		m+1	1.11746e+06	0	0	0	0.00159165	-0.0344794
	Serine				24HR		m+2	2.19713e+06	0	0	0	0.00159165	-0.000378545
	Serine				24HR		m+3	639818	574157	1.01962e+06	0.00159165	0.00159165	2.20206e-05
Ap_13C-Lact+GAA-I1	Serine			holidic medium -Ile	24HR	[AP] + 13C-Lactate +holidic medium -Ile (24Hours)	m+0	3.25885e+08	3.40132e+08	2.576e+09	1	0	0.00133868
	Serine				24HR		m+1	936551	0	0	0	0	-0.0349323
	Serine				24HR		m+2	1.91488e+06	0	0	0	0	-0.000818642
	Serine				24HR		m+3	0	0	0	0	0	-0.000234144
Ap_13C-Lact+GAA-I2	Serine				24HR		m+0	3.30079e+08	3.4451e+08	9.14549e+08	1	0	0.00133708
	Serine				24HR		m+1	940614	0	0	0	0	-0.0349461
	Serine				24HR		m+2	2.04503e+06	0	0	0	0	-0.00050163
	Serine				24HR		m+3	0	0	0	0	0	-0.000234075
Ap_13C-Lact+GAA-I3	Serine				24HR		m+0	3.3133e+08	3.45797e+08	3.0184e+09	1	0	0.00138917
	Serine				24HR		m+1	512262	0	0	0	0	-0.0362877
	Serine				24HR		m+2	2.00898e+06	0	0	0	0	-0.000633191
	Serine				24HR		m+3	0	0	0	0	0	-0.000234397
Ap+Lp_12C_GAA-I1	Serine	AP+LP	C12_Glucose	holidic medium -Ile	24HR	[AP+LP] + C12-holidic medium -Ile (24Hours)	m+0	3.48295e+08	3.63518e+08	1.32774e+09	1	0	0.00134696
	Serine				24HR		m+1	911453	0	0	0	0	-0.035188
	Serine				24HR		m+2	2.12386e+06	0	0	0	0	-0.000598573
	Serine				24HR		m+3	0	0	0	0	0	-0.00023415
Ap+Lp_12C_GAA-I2	Serine				24HR		m+0	3.36244e+08	3.50947e+08	1.08226e+09	1	0	0.00132732
	Serine				24HR		m+1	1.05512e+06	0	0	0	0	-0.0346574
	Serine				24HR		m+2	2.01951e+06	0	0	0	0	-0.000689419
	Serine				24HR		m+3	0	0	0	0	0	-0.000234055
Ap+Lp_12C_GAA-I3	Serine				24HR		m+0	3.35537e+08	3.50208e+08	9.29677e+08	1	0	0.0013307
	Serine				24HR		m+1	1.02116e+06	0	0	0	0	-0.0347529
	Serine				24HR		m+2	2.02869e+06	0	0	0	0	-0.000649773
	Serine				24HR		m+3	0	0	0	0	0	-0.000234067
Ap+Lp_13C_GAA1	Serine		13C_Glucose	holidic medium	24HR	[AP+LP] + 13C-holidic medium (24Hours)	m+0	3.227e+08	3.36806e+08	9.74467e+08	1	0	0.00134237
	Serine				24HR		m+1	884542	0	0	0	0	-0.0350619
	Serine				24HR		m+2	1.95714e+06	0	0	0	0	-0.000631253
	Serine				24HR		m+3	0	0	0	0	0	-0.00023413
Ap+Lp_13C_GAA2	Serine				24HR		m+0	3.26066e+08	3.40322e+08	3.07484e+08	1	0	0.00133223
	Serine				24HR		m+1	971006	0	0	0	0	-0.0348154
	Serine				24HR		m+2	2.01369e+06	0	0	0	0	-0.000521278
	Serine				24HR		m+3	0	0	0	0	0	-0.000234051
Ap+Lp_13C_GAA3	Serine				24HR		m+0	3.30886e+08	3.45357e+08	3.5643e+08	0.998452	0.00154847	0.00132017
	Serine				24HR		m+1	1.07873e+06	0	0	0	0.00154847	-0.0344695
	Serine				24HR		m+2	1.99827e+06	0	0	0	0.00154847	-0.000701919
	Serine				24HR		m+3	602454	535603	552777	0.00154847	0.00154847	3.18156e-05
Ap+Lp_13C_GAA-H1	Serine			holidic medium -His	24HR	[AP+LP] + 13C-holidic medium -His (24Hours)	m+0	8.75873e+07	9.15232e+07	1.28432e+08	1	0	0.000175639
	Serine				24HR		m+1	3.02844e+06	0	0	0	0	-0.00346047
	Serine				24HR		m+2	0	0	0	0	0	-0.00648533
	Serine				24HR		m+3	0	0	0	0	0	-0.000228566
Ap+Lp_13C_GAA-H2	Serine				24HR		m+0	3.16887e+08	3.30744e+08	3.30744e+08	1	0	0.00132535
	Serine				24HR		m+1	1.01001e+06	0	0	0	0	-0.0346067
	Serine				24HR		m+2	1.90533e+06	0	0	0	0	-0.000682895
	Serine				24HR		m+3	0	0	0	0	0	-0.000234042
Ap+Lp_13C_GAA-H3	Serine				24HR		m+0	326214315	3.40479e+08	8.3898e+08	1	0	0.00132513
	Serine				24HR		m+1	1.03042e+06	0	0	0	0	-0.0346302
	Serine				24HR		m+2	2.01594e+06	0	0	0	0	-0.000517175
	Serine				24HR		m+3	0	0	0	0	0	-0.00023401
Ap+Lp_13C_GAA-I1	Serine			holidic medium -Ile	24HR	[AP+LP] + 13C-holidic medium -Ile (24Hours)	m+0	3.17028e+08	3.30885e+08	6.63057e+08	1	0	0.00134627
	Serine				24HR		m+1	832746	0	0	0	0	-0.0351765
	Serine				24HR		m+2	1.94556e+06	0	0	0	0	-0.000559885
	Serine				24HR		m+3	0	0	0	0	0	-0.000234139
Ap+Lp_13C_GAA-I2	Serine				24HR		m+0	3.07429e+08	3.20872e+08	4.60304e+08	1	0	0.00132851
	Serine				24HR		m+1	946028	0	0	0	0	-0.0347145
	Serine				24HR		m+2	1.89233e+06	0	0	0	0	-0.000541449
	Serine				24HR		m+3	0	0	0	0	0	-0.000234034
Ap+Lp_13C_GAA-I3	Serine				24HR		m+0	306603658	3.2001e+08	1.19424e+09	1	0	0.00132949
	Serine				24HR		m+1	954553	0	0	0	0	-0.0346878
	Serine				24HR		m+2	1.79497e+06	0	0	0	0	-0.00083989
	Serine				24HR		m+3	0	0	0	0	0	-0.000234095
Ap_13C_GAA1_LT	Serine	AP	13C_Glucose	holidic medium	48HR	[AP] + 13C-holidic medium (48Hours)	m+0	2.64193e+08	2.75744e+08	8.87551e+08	1	0	0.0013314
	Serine				48HR		m+1	796660	0	0	0	0	-0.0347798
	Serine				48HR		m+2	1.61028e+06	0	0	0	0	-0.000601203
	Serine				48HR		m+3	0	0	0	0	0	-0.000234062
Ap_13C_GAA2_LT	Serine				48HR		m+0	2.76185e+08	2.88259e+08	6.2904e+08	1	0	0.0013376
	Serine				48HR		m+1	802415	0	0	0	0	-0.0349007
	Serine				48HR		m+2	1.61774e+06	0	0	0	0	-0.000836961
	Serine				48HR		m+3	0	0	0	0	0	-0.000234141
Ap_13C_GAA3_LT	Serine				48HR		m+0	2.57349e+08	2.68597e+08	5.86134e+08	1	0	0.00134411
	Serine				48HR		m+1	687271	0	0	0	0	-0.0351297
	Serine				48HR		m+2	1.59358e+06	0	0	0	0	-0.000504898
	Serine				48HR		m+3	0	0	0	0	0	-0.000234116
Ap_13C_GAA-H1_LT	Serine			holidic medium -His	48HR	[AP] + 13C-holidic medium -His (48Hours)	m+0	2.90424e+08	3.03125e+08	9.02367e+08	1	0	0.00132117
	Serine				48HR		m+1	966472	0	0	0	0	-0.0344685
	Serine				48HR		m+2	1.69804e+06	0	0	0	0	-0.000847308
	Serine				48HR		m+3	0	0	0	0	0	-0.000234049
Ap_13C_GAA-H2_LT	Serine				48HR		m+0	2.8405e+08	2.96466e+08	6.52479e+08	1	0	0.00134325
	Serine				48HR		m+1	780501	0	0	0	0	-0.03506
	Serine				48HR		m+2	1.68201e+06	0	0	0	0	-0.000773446
	Serine				48HR		m+3	0	0	0	0	0	-0.000234161
Ap_13C_GAA-H3_LT	Serine				48HR		m+0	2.56531e+08	2.67749e+08	4.70617e+08	1	0	0.00132611
	Serine				48HR		m+1	823493	0	0	0	0	-0.0345904
	Serine				48HR		m+2	1.48902e+06	0	0	0	0	-0.00088935
	Serine				48HR		m+3	0	0	0	0	0	-0.000234085
Ap_13C_GAA-I1_LT	Serine			holidic medium -Ile	48HR	[AP] + 13C-holidic medium -Ile (48Hours)	m+0	2.70889e+08	2.82735e+08	6.35846e+08	1	0	0.00132209
	Serine				48HR		m+1	892700	0	0	0	0	-0.0345001
	Serine				48HR		m+2	1.5955e+06	0	0	0	0	-0.000804581
	Serine				48HR		m+3	0	0	0	0	0	-0.000234046
Ap_13C_GAA-I2_LT	Serine				48HR		m+0	2.60799e+08	2.72204e+08	4.75204e+08	1	0	0.0013217
	Serine				48HR		m+1	845118	0	0	0	0	-0.0345455
	Serine				48HR		m+2	1.61945e+06	0	0	0	0	-0.000487656
	Serine				48HR		m+3	0	0	0	0	0	-0.000233985
Ap_13C_GAA-I3_LT	Serine				48HR		m+0	2.3986e+08	2.50341e+08	6.25852e+08	1	0	0.00135747
	Serine				48HR		m+1	564368	0	0	0	0	-0.0354593
	Serine				48HR		m+2	1.45732e+06	0	0	0	0	-0.000620675
	Serine				48HR		m+3	0	0	0	0	0	-0.000234214
Ap_13C-Lact+GAA1_LT	Serine	AP	13C_Lactate	holidic medium	48HR	[AP] + 13C-Lactate + holidic medium (48Hours)	m+0	337979250	3.52755e+08	9.41289e+08	1	0	0.00133693
	Serine				48HR		m+1	969138	0	0	0	0	-0.0349302
	Serine				48HR		m+2	2.0711e+06	0	0	0	0	-0.000568714
	Serine				48HR		m+3	0	0	0	0	0	-0.000234087
Ap_13C-Lact+GAA2_LT	Serine				48HR		m+0	319661181	3.33638e+08	1.26341e+09	1	0	0.00132954
	Serine				48HR		m+1	980646	0	0	0	0	-0.034727
	Serine				48HR		m+2	1.94107e+06	0	0	0	0	-0.000623813
	Serine				48HR		m+3	0	0	0	0	0	-0.000234055
Ap_13C-Lact+GAA3_LT	Serine				48HR		m+0	3.22771e+08	3.36882e+08	2.07281e+08	0.996824	0.00317619	0.00133226
	Serine				48HR		m+1	906280	0	0	0	0.00317619	-0.03486
	Serine				48HR		m+2	2.1024e+06	0	0	0	0.00317619	-0.000281202
	Serine				48HR		m+3	1.11193e+06	1.07341e+06	660461	0.00317619	0.00317619	1.91876e-05
Ap_13C-Lact+GAA-H1_LT	Serine			holidic medium -His	48HR	[AP] + 13C-Lactate + holidic medium -His (48Hours)	m+0	3.2618e+08	3.40444e+08	1.15348e+09	1	0	0.00132396
	Serine				48HR		m+1	1.03667e+06	0	0	0	0	-0.0346085
	Serine				48HR		m+2	2.03239e+06	0	0	0	0	-0.000466552
	Serine				48HR		m+3	0	0	0	0	0	-0.000233994
Ap_13C-Lact+GAA-H2_LT	Serine				48HR		m+0	3.27042e+08	3.41344e+08	1.07848e+09	1	0	0.00132395
	Serine				48HR		m+1	1.00936e+06	0	0	0	0	-0.0346871
	Serine				48HR		m+2	2.18596e+06	0	0	0	0	-1.76187e-05
	Serine				48HR		m+3	0	0	0	0	0	-0.00023391
Ap_13C-Lact+GAA-H3_LT	Serine				48HR		m+0	3.34582e+08	3.49216e+08	2.41081e+08	0.996554	0.00344555	0.00130989
	Serine				48HR		m+1	1.12677e+06	0	0	0	0.00344555	-0.0342788
	Serine				48HR		m+2	2.19124e+06	0	0	0	0.00344555	-0.000254083
	Serine				48HR		m+3	1.24312e+06	1.2074e+06	833528	0.00344555	0.00344555	1.8188e-05
Ap_13C-Lact+GAA-I1_LT	Serine			holidic medium -Ile	48HR	[AP] + 13C-Lactate + holidic medium -Ile (48Hours)	m+0	3.31163e+08	3.4564e+08	8.85595e+08	0.99862	0.00137975	0.00133488
	Serine				48HR		m+1	959111	0	0	0	0.00137975	-0.0348486
	Serine				48HR		m+2	1.98625e+06	0	0	0	0.00137975	-0.000738048
	Serine				48HR		m+3	547258	477556	1.22359e+06	0.00137975	0.00137975	3.30263e-05
Ap_13C-Lact+GAA-I2_LT	Serine				48HR		m+0	3.3342e+08	3.48004e+08	2.32454e+08	0.996087	0.00391347	0.00130891
	Serine				48HR		m+1	1.12294e+06	0	0	0	0.00391347	-0.0342608
	Serine				48HR		m+2	2.2032e+06	0	0	0	0.00391347	-0.000210195
	Serine				48HR		m+3	1.39568e+06	1.36726e+06	913277	0.00391347	0.00391347	1.68527e-05
Ap_13C-Lact+GAA-I3_LT	Serine				48HR		m+0	3.21751e+08	3.35821e+08	1.34068e+09	1	0	0.0013244
	Serine				48HR		m+1	1.01838e+06	0	0	0	0	-0.0346216
	Serine				48HR		m+2	2.00774e+06	0	0	0	0	-0.000457475
	Serine				48HR		m+3	0	0	0	0	0	-0.000233995
Ap+Lp_12C_GAA-I1_LT	Serine	AP+LP	C12_Glucose	holidic medium -Ile	48HR	[AP+LP] + C12-holidic medium -Ile (48Hours)	m+0	3.08513e+08	3.22006e+08	3.5663e+08	1	0	0.00132039
	Serine				48HR		m+1	1.03057e+06	0	0	0	0	-0.0344542
	Serine				48HR		m+2	1.81516e+06	0	0	0	0	-0.000810776
	Serine				48HR		m+3	0	0	0	0	0	-0.000234038
Ap+Lp_12C_GAA-I2_LT	Serine				48HR		m+0	3.0529e+08	3.18635e+08	4.09219e+08	1	0	0.00134345
	Serine				48HR		m+1	846799	0	0	0	0	-0.0350386
	Serine				48HR		m+2	1.76146e+06	0	0	0	0	-0.000924015
	Serine				48HR		m+3	0	0	0	0	0	-0.000234191
Ap+Lp_12C_GAA-I3_LT	Serine				48HR		m+0	3.10376e+08	3.23947e+08	4.87815e+08	1	0	0.00133155
	Serine				48HR		m+1	936956	0	0	0	0	-0.0347776
	Serine				48HR		m+2	1.88098e+06	0	0	0	0	-0.000635669
	Serine				48HR		m+3	0	0	0	0	0	-0.000234069
Ap+Lp_13C_GAA1_LT	Serine		13C_Glucose	holidic medium	48HR	[AP+LP] + 13C-holidic medium (48Hours)	m+0	2.89974e+08	3.02653e+08	3.13614e+08	1	0	0.00133114
	Serine				48HR		m+1	857600	0	0	0	0	-0.0348282
	Serine				48HR		m+2	1.85949e+06	0	0	0	0	-0.000286481
	Serine				48HR		m+3	0	0	0	0	0	-0.000234001
Ap+Lp_13C_GAA2_LT	Serine				48HR		m+0	2.89979e+08	3.02659e+08	1.5905e+08	0.99798	0.00190078	0.00132419
	Serine				48HR		m+1	829415	0	0	0	0.00190078	-0.0348216
	Serine				48HR		m+2	2.2686e+06	108557	57047.8	0.000357953	0.00190078	0.000703332
	Serine				48HR		m+3	550521	504082	264900	0.00166215	0.00190078	-1.0655e-05
Ap+Lp_13C_GAA3_LT	Serine				48HR		m+0	1.28699e+07	1.34306e+07	9.92359e+06	1	0	0.00149928
	Serine				48HR		m+1	0	0	0	0	0	-0.0381061
	Serine				48HR		m+2	0	0	0	0	0	-0.00670073
	Serine				48HR		m+3	0	0	0	0	0	-0.000236157
Ap+Lp_13C_GAA-H1_LT	Serine			holidic medium -His	48HR	[AP+LP] + 13C-holidic medium -His (48Hours)	m+0	2.63885e+08	2.75423e+08	1.96731e+08	0.997039	0.00296121	0.00132408
	Serine				48HR		m+1	810629	0	0	0	0.00296121	-0.0346057
	Serine				48HR		m+2	1.65637e+06	0	0	0	0.00296121	-0.000508603
	Serine				48HR		m+3	853763	818008	584292	0.00296121	0.00296121	2.59999e-05
Ap+Lp_13C_GAA-H2_LT	Serine				48HR		m+0	2.63718e+08	2.75254e+08	1.47509e+08	0.998194	0.00170716	0.00130367
	Serine				48HR		m+1	895525	0	0	0	0.00170716	-0.0342819
	Serine				48HR		m+2	2.04266e+06	81575.4	43716.3	0.000295828	0.00170716	0.000692431
	Serine				48HR		m+3	460097	416369	223132	0.00150994	0.00170716	-1.04899e-05
Ap+Lp_13C_GAA-H3_LT	Serine				48HR		m+0	2.49065e+08	2.59956e+08	3.28131e+08	1	0	0.00132367
	Serine				48HR		m+1	800867	0	0	0	0	-0.0345753
	Serine				48HR		m+2	1.51544e+06	0	0	0	0	-0.000611613
	Serine				48HR		m+3	0	0	0	0	0	-0.000234019
Ap+Lp_13C_GAA-I1_LT	Serine			holidic medium -Ile	48HR	[AP+LP] + 13C-holidic medium -Ile (48Hours)	m+0	2.89228e+08	3.01878e+08	3.14075e+08	1	0	0.00131814
	Serine				48HR		m+1	970219	0	0	0	0	-0.0344326
	Serine				48HR		m+2	1.76355e+06	0	0	0	0	-0.000598746
	Serine				48HR		m+3	0	0	0	0	0	-0.000233985
Ap+Lp_13C_GAA-I2_LT	Serine				48HR		m+0	2.73274e+08	2.85227e+08	3.44009e+08	1	0	0.00131677
	Serine				48HR		m+1	914930	0	0	0	0	-0.0344323
	Serine				48HR		m+2	1.72208e+06	0	0	0	0	-0.000396388
	Serine				48HR		m+3	0	0	0	0	0	-0.00023394
Ap+Lp_13C_GAA-I3_LT	Serine				48HR		m+0	2.84818e+08	2.9727e+08	5.06933e+08	1	0	0.00133759
	Serine				48HR		m+1	841731	0	0	0	0	-0.0348579
	Serine				48HR		m+2	1.59881e+06	0	0	0	0	-0.00107903
	Serine				48HR		m+3	0	0	0	0	0	-0.000234186

## Sheet: Threonine
Sample	Metabolite	Type	Labelled Substrate	Media	Time	Group	isotopologue	AUC	Corrected AUC	Normalized AUC	isotopologue_fraction	Mean Percent Enrichment	residuum
13C_M_GAA1	Threonine	BLANK	13C_Glucose	holidic medium	0HR	[BLANK] + 13C-holidic medium (0 Hours)	m+0	4.44512e+08	4.68651e+08	4.68651e+08	1	0	0.00222221
	Threonine				0HR		m+1	1.61289e+06	0	0	0	0	-0.045027
	Threonine				0HR		m+2	2.76313e+06	0	0	0	0	-0.000893938
	Threonine				0HR		m+3	0	0	0	0	0	-0.000307013
	Threonine				0HR		m+4	0	0	0	0	0	-1.83627e-05
13C_M_GAA2	Threonine				0HR		m+0	4.36611e+08	4.60322e+08	4.60322e+08	1	0	0.00221773
	Threonine				0HR		m+1	1.59959e+06	0	0	0	0	-0.0449778
	Threonine				0HR		m+2	2.84116e+06	0	0	0	0	-0.000605381
	Threonine				0HR		m+3	0	0	0	0	0	-0.000306915
	Threonine				0HR		m+4	0	0	0	0	0	-1.83568e-05
13C_M_GAA3	Threonine				0HR		m+0	4.3562e+08	4.5927e+08	4.5927e+08	1	0	0.00223225
	Threonine				0HR		m+1	1.47493e+06	0	0	0	0	-0.0452665
	Threonine				0HR		m+2	2.81582e+06	0	0	0	0	-0.000648425
	Threonine				0HR		m+3	0	0	0	0	0	-0.000307009
	Threonine				0HR		m+4	0	0	0	0	0	-1.83624e-05
13C_M_GAA-H1	Threonine			holidic medium -His	0HR	[BLANK] + 13C-holidic medium -His (0 Hours)	m+0	4.2616e+08	4.49296e+08	4.49296e+08	1	0	0.00223513
	Threonine				0HR		m+1	1.44599e+06	0	0	0	0	-0.0452746
	Threonine				0HR		m+2	2.60494e+06	0	0	0	0	-0.000996659
	Threonine				0HR		m+3	0	0	0	0	0	-0.000307113
	Threonine				0HR		m+4	0	0	0	0	0	-1.83686e-05
13C_M_GAA-H2	Threonine				0HR		m+0	4.62166e+08	4.87252e+08	4.87252e+08	1	0	0.00224553
	Threonine				0HR		m+1	1.48897e+06	0	0	0	0	-0.0454598
	Threonine				0HR		m+2	2.74129e+06	0	0	0	0	-0.00117649
	Threonine				0HR		m+3	0	0	0	0	0	-0.000307217
	Threonine				0HR		m+4	0	0	0	0	0	-1.83749e-05
13C_M_GAA-H3	Threonine				0HR		m+0	4.19292e+08	4.42061e+08	4.42061e+08	1	0	0.00222173
	Threonine				0HR		m+1	1.50006e+06	0	0	0	0	-0.0450648
	Threonine				0HR		m+2	2.74551e+06	0	0	0	0	-0.000565134
	Threonine				0HR		m+3	0	0	0	0	0	-0.000306928
	Threonine				0HR		m+4	0	0	0	0	0	-1.83576e-05
13C_M_GAA-I1	Threonine			holidic medium -Ile	0HR	[BLANK] + 13C-holidic medium -Ile (0 Hours)	m+0	4.19516e+08	4.42294e+08	4.42294e+08	1	0	0.00222793
	Threonine				0HR		m+1	1.45956e+06	0	0	0	0	-0.0451722
	Threonine				0HR		m+2	2.69228e+06	0	0	0	0	-0.000694317
	Threonine				0HR		m+3	0	0	0	0	0	-0.000306996
	Threonine				0HR		m+4	0	0	0	0	0	-1.83616e-05
13C_M_GAA-I2	Threonine				0HR		m+0	4.2285e+08	4.45809e+08	4.45809e+08	1	0	0.00222603
	Threonine				0HR		m+1	1.4608e+06	0	0	0	0	-0.0451824
	Threonine				0HR		m+2	2.8575e+06	0	0	0	0	-0.000357413
	Threonine				0HR		m+3	0	0	0	0	0	-0.0003069
	Threonine				0HR		m+4	0	0	0	0	0	-1.83559e-05
13C_M_GAA-I3	Threonine				0HR		m+0	4.23759e+08	4.46767e+08	4.46767e+08	1	0	0.00222842
	Threonine				0HR		m+1	1.46959e+06	0	0	0	0	-0.0451834
	Threonine				0HR		m+2	2.72312e+06	0	0	0	0	-0.000685875
	Threonine				0HR		m+3	0	0	0	0	0	-0.000306996
	Threonine				0HR		m+4	0	0	0	0	0	-1.83617e-05
13C-Lact_M_GAA1	Threonine	BLANK	13C_Lactate	holidic medium	0HR	[BLANK] + 13C-Lactate +holidic medium (0 Hours)	m+0	2.74796e+08	2.89711e+08	2.89711e+08	1	0	0.00224733
	Threonine				0HR		m+1	879945	0	0	0	0	-0.0454839
	Threonine				0HR		m+2	1.60589e+06	0	0	0	0	-0.00126327
	Threonine				0HR		m+3	0	0	0	0	0	-0.000307249
	Threonine				0HR		m+4	0	0	0	0	0	-1.83768e-05
13C-Lact_M_GAA2	Threonine				0HR		m+0	2.8377e+08	2.99175e+08	2.99175e+08	1	0	0.0022398
	Threonine				0HR		m+1	929517	0	0	0	0	-0.0453897
	Threonine				0HR		m+2	1.77457e+06	0	0	0	0	-0.000856989
	Threonine				0HR		m+3	0	0	0	0	0	-0.000307104
	Threonine				0HR		m+4	0	0	0	0	0	-1.83681e-05
13C-Lact_M_GAA3	Threonine				0HR		m+0	2.84641e+08	3.00095e+08	3.00095e+08	1	0	0.00223021
	Threonine				0HR		m+1	986101	0	0	0	0	-0.0451948
	Threonine				0HR		m+2	1.77975e+06	0	0	0	0	-0.000857812
	Threonine				0HR		m+3	0	0	0	0	0	-0.00030705
	Threonine				0HR		m+4	0	0	0	0	0	-1.83649e-05
13C-Lact_M_GAA-H1	Threonine			holidic medium -His	0HR	[BLANK] + 13C-Lactate +holidic medium -His (0 Hours)	m+0	3.39675e+08	3.58119e+08	3.58119e+08	1	0	0.00222519
	Threonine				0HR		m+1	1.19528e+06	0	0	0	0	-0.0451277
	Threonine				0HR		m+2	2.20646e+06	0	0	0	0	-0.000616824
	Threonine				0HR		m+3	0	0	0	0	0	-0.000306961
	Threonine				0HR		m+4	0	0	0	0	0	-1.83596e-05
13C-Lact_M_GAA-H2	Threonine				0HR		m+0	3.39664e+08	3.5811e+08	3.5811e+08	1	0	0.00221779
	Threonine				0HR		m+1	1.23106e+06	0	0	0	0	-0.0450091
	Threonine				0HR		m+2	2.28135e+06	0	0	0	0	-0.000398248
	Threonine				0HR		m+3	0	0	0	0	0	-0.000306864
	Threonine				0HR		m+4	0	0	0	0	0	-1.83537e-05
13C-Lact_M_GAA-H3	Threonine				0HR		m+0	3.40821e+08	3.59302e+08	3.59302e+08	1	0	0.00229838
	Threonine				0HR		m+1	679016	0	0	0	0	-0.046684
	Threonine				0HR		m+2	2.37771e+06	0	0	0	0	-0.000140612
	Threonine				0HR		m+3	0	0	0	0	0	-0.000307257
	Threonine				0HR		m+4	0	0	0	0	0	-1.83773e-05
13C-Lact_M_GAA-I1	Threonine			holidic medium -Ile	0HR	[BLANK] + 13C-Lactate +holidic medium -Ile (0 Hours)	m+0	3.05609e+08	3.22208e+08	3.22208e+08	1	0	0.00221252
	Threonine				0HR		m+1	1.14651e+06	0	0	0	0	-0.0448835
	Threonine				0HR		m+2	2.01328e+06	0	0	0	0	-0.000525686
	Threonine				0HR		m+3	0	0	0	0	0	-0.000306866
	Threonine				0HR		m+4	0	0	0	0	0	-1.83539e-05
13C-Lact_M_GAA-I2	Threonine				0HR		m+0	3.14673e+08	3.3176e+08	3.3176e+08	1	0	0.00222584
	Threonine				0HR		m+1	1.09027e+06	0	0	0	0	-0.0451735
	Threonine				0HR		m+2	2.11563e+06	0	0	0	0	-0.000391542
	Threonine				0HR		m+3	0	0	0	0	0	-0.000306908
	Threonine				0HR		m+4	0	0	0	0	0	-1.83564e-05
13C-Lact_M_GAA-I3	Threonine				0HR		m+0	3.18216e+08	3.3549e+08	3.3549e+08	1	0	0.00224326
	Threonine				0HR		m+1	1.15997e+06	0	0	0	0	-0.0451144
	Threonine				0HR		m+2	1.22627e+06	0	0	0	0	-0.00324082
	Threonine				0HR		m+3	0	0	0	0	0	-0.000307723
	Threonine				0HR		m+4	0	0	0	0	0	-1.84052e-05
Ap_13C_GAA1	Threonine	AP	13C_Glucose	holidic medium	24HR	[AP] + 13C-holidic medium (24Hours)	m+0	3.9782e+08	4.19425e+08	2.07696e+09	1	0	0.00221785
	Threonine				24HR		m+1	1.4553e+06	0	0	0	0	-0.0449826
	Threonine				24HR		m+2	2.59553e+06	0	0	0	0	-0.000588483
	Threonine				24HR		m+3	0	0	0	0	0	-0.000306912
	Threonine				24HR		m+4	0	0	0	0	0	-1.83566e-05
Ap_13C_GAA2	Threonine				24HR		m+0	4.12841e+08	4.3526e+08	8.55568e+08	1	0	0.0022193
	Threonine				24HR		m+1	1.48664e+06	0	0	0	0	-0.0450347
	Threonine				24HR		m+2	2.75865e+06	0	0	0	0	-0.00043228
	Threonine				24HR		m+3	0	0	0	0	0	-0.000306881
	Threonine				24HR		m+4	0	0	0	0	0	-1.83548e-05
Ap_13C_GAA3	Threonine				24HR		m+0	3.93181e+08	4.14529e+08	1.72163e+09	1	0	0.00222913
	Threonine				24HR		m+1	1.32857e+06	0	0	0	0	-0.0452569
	Threonine				24HR		m+2	2.6886e+06	0	0	0	0	-0.000277851
	Threonine				24HR		m+3	0	0	0	0	0	-0.000306898
	Threonine				24HR		m+4	0	0	0	0	0	-1.83558e-05
Ap_13C_GAA-H1	Threonine			holidic medium -His	24HR	[AP] + 13C-holidic medium -His (24Hours)	m+0	6.06849e+07	6.40998e+07	1.44787e+08	1	0	0.000363177
	Threonine				24HR		m+1	2.58107e+06	0	0	0	0	-0.00638649
	Threonine				24HR		m+2	0	0	0	0	0	-0.00684116
	Threonine				24HR		m+3	0	0	0	0	0	-0.000297943
	Threonine				24HR		m+4	0	0	0	0	0	-1.78202e-05
Ap_13C_GAA-H2	Threonine				24HR		m+0	4.21052e+08	4.43922e+08	1.57669e+09	1	0	0.00220752
	Threonine				24HR		m+1	1.61306e+06	0	0	0	0	-0.0447969
	Threonine				24HR		m+2	2.81818e+06	0	0	0	0	-0.000421292
	Threonine				24HR		m+3	0	0	0	0	0	-0.000306811
	Threonine				24HR		m+4	0	0	0	0	0	-1.83506e-05
Ap_13C_GAA-H3	Threonine				24HR		m+0	4.17449e+08	4.4012e+08	9.52361e+08	1	0	0.0022153
	Threonine				24HR		m+1	1.54665e+06	0	0	0	0	-0.0449335
	Threonine				24HR		m+2	2.7314e+06	0	0	0	0	-0.00056995
	Threonine				24HR		m+3	0	0	0	0	0	-0.000306893
	Threonine				24HR		m+4	0	0	0	0	0	-1.83555e-05
Ap_13C_GAA-I1	Threonine			holidic medium -Ile	24HR	[AP] + 13C-holidic medium -Ile (24Hours)	m+0	4.07341e+08	4.29423e+08	1.93994e+09	1	0	0.00231156
	Threonine				24HR		m+1	734770	0	0	0	0	-0.0468968
	Threonine				24HR		m+2	2.68555e+06	0	0	0	0	-0.000520934
	Threonine				24HR		m+3	0	0	0	0	0	-0.000307427
	Threonine				24HR		m+4	0	0	0	0	0	-1.83875e-05
Ap_13C_GAA-I2	Threonine				24HR		m+0	4.0211e+08	4.23948e+08	8.33332e+08	1	0	0.00221758
	Threonine				24HR		m+1	1.49118e+06	0	0	0	0	-0.0449417
	Threonine				24HR		m+2	2.52429e+06	0	0	0	0	-0.000832929
	Threonine				24HR		m+3	0	0	0	0	0	-0.000306972
	Threonine				24HR		m+4	0	0	0	0	0	-1.83602e-05
Ap_13C_GAA-I3	Threonine				24HR		m+0	3.79679e+08	4.003e+08	1.762e+09	1	0	0.00221391
	Threonine				24HR		m+1	1.41619e+06	0	0	0	0	-0.0449072
	Threonine				24HR		m+2	2.48932e+06	0	0	0	0	-0.000556778
	Threonine				24HR		m+3	0	0	0	0	0	-0.000306881
	Threonine				24HR		m+4	0	0	0	0	0	-1.83548e-05
Ap_13C-Lact+GAA1	Threonine	AP	13C_Lactate	holidic medium	24HR	[AP] + 13C-Lactate +holidic medium (24Hours)	m+0	3.58828e+08	3.78315e+08	1.61018e+09	1	0	0.00221667
	Threonine				24HR		m+1	1.30589e+06	0	0	0	0	-0.0449919
	Threonine				24HR		m+2	2.42409e+06	0	0	0	0	-0.000359534
	Threonine				24HR		m+3	0	0	0	0	0	-0.000306848
	Threonine				24HR		m+4	0	0	0	0	0	-1.83528e-05
Ap_13C-Lact+GAA2	Threonine				24HR		m+0	3.5633e+08	3.76491e+08	2.17857e+09	1	0	8.3951e-05
	Threonine				24HR		m+1	1.69475e+07	0	0	0	0	-0.00155974
	Threonine				24HR		m+2	2.16822e+06	0	0	0	0	-0.000995915
	Threonine				24HR		m+3	0	0	0	0	0	-0.000294886
	Threonine				24HR		m+4	0	0	0	0	0	-1.76374e-05
Ap_13C-Lact+GAA3	Threonine				24HR		m+0	3.30209e+08	3.48141e+08	5.02221e+08	1	0	0.00221717
	Threonine				24HR		m+1	1.13035e+06	0	0	0	0	-0.0451647
	Threonine				24HR		m+2	2.60521e+06	0	0	0	0	0.0007621
	Threonine				24HR		m+3	0	0	0	0	0	-0.000306568
	Threonine				24HR		m+4	0	0	0	0	0	-1.83361e-05
Ap_13C-Lact+GAA-H1	Threonine			holidic medium -His	24HR	[AP] + 13C-Lactate +holidic medium -His (24Hours)	m+0	300084692	3.16384e+08	1.83076e+09	1	0	0.00220935
	Threonine				24HR		m+1	1.15481e+06	0	0	0	0	-0.044792
	Threonine				24HR		m+2	1.92052e+06	0	0	0	0	-0.000711692
	Threonine				24HR		m+3	0	0	0	0	0	-0.000306894
	Threonine				24HR		m+4	0	0	0	0	0	-1.83556e-05
Ap_13C-Lact+GAA-H2	Threonine				24HR		m+0	3.10741e+08	3.27618e+08	1.75753e+09	1	0	0.00221198
	Threonine				24HR		m+1	1.16265e+06	0	0	0	0	-0.0448888
	Threonine				24HR		m+2	2.08257e+06	0	0	0	0	-0.000412617
	Threonine				24HR		m+3	0	0	0	0	0	-0.000306834
	Threonine				24HR		m+4	0	0	0	0	0	-1.8352e-05
Ap_13C-Lact+GAA-H3	Threonine				24HR		m+0	3.0208e+08	3.19188e+08	5.66834e+08	1	0	3.4333e-05
	Threonine				24HR		m+1	1.46612e+07	0	0	0	0	-0.000637815
	Threonine				24HR		m+2	2.02766e+06	0	0	0	0	-0.000400136
	Threonine				24HR		m+3	0	0	0	0	0	-0.000294454
	Threonine				24HR		m+4	0	0	0	0	0	-1.76115e-05
Ap_13C-Lact+GAA-I1	Threonine			holidic medium -Ile	24HR	[AP] + 13C-Lactate +holidic medium -Ile (24Hours)	m+0	3.22979e+08	3.40518e+08	2.57893e+09	1	0	0.00221797
	Threonine				24HR		m+1	1.17812e+06	0	0	0	0	-0.0449915
	Threonine				24HR		m+2	2.12185e+06	0	0	0	0	-0.000543672
	Threonine				24HR		m+3	0	0	0	0	0	-0.000306901
	Threonine				24HR		m+4	0	0	0	0	0	-1.8356e-05
Ap_13C-Lact+GAA-I2	Threonine				24HR		m+0	3.21043e+08	3.38477e+08	8.98534e+08	1	0	0.00222148
	Threonine				24HR		m+1	1.14612e+06	0	0	0	0	-0.0450696
	Threonine				24HR		m+2	2.12425e+06	0	0	0	0	-0.000497051
	Threonine				24HR		m+3	0	0	0	0	0	-0.000306909
	Threonine				24HR		m+4	0	0	0	0	0	-1.83565e-05
Ap_13C-Lact+GAA-I3	Threonine				24HR		m+0	3.09811e+08	3.26636e+08	2.85115e+09	1	0	0.00221849
	Threonine				24HR		m+1	1.13226e+06	0	0	0	0	-0.0449885
	Threonine				24HR		m+2	2.00595e+06	0	0	0	0	-0.000637634
	Threonine				24HR		m+3	0	0	0	0	0	-0.000306928
	Threonine				24HR		m+4	0	0	0	0	0	-1.83576e-05
Ap+Lp_12C_GAA-I1	Threonine	AP+LP	C12_Glucose	holidic medium -Ile	24HR	[AP+LP] + C12-holidic medium -Ile (24Hours)	m+0	3.59296e+08	3.78812e+08	1.38361e+09	1	0	0.0022066
	Threonine				24HR		m+1	1.38763e+06	0	0	0	0	-0.044768
	Threonine				24HR		m+2	2.37904e+06	0	0	0	0	-0.000492364
	Threonine				24HR		m+3	0	0	0	0	0	-0.000306824
	Threonine				24HR		m+4	0	0	0	0	0	-1.83514e-05
Ap+Lp_12C_GAA-I2	Threonine				24HR		m+0	3.86091e+08	4.07062e+08	1.25531e+09	1	0	0.002209
	Threonine				24HR		m+1	1.47156e+06	0	0	0	0	-0.0448194
	Threonine				24HR		m+2	2.5636e+06	0	0	0	0	-0.000474069
	Threonine				24HR		m+3	0	0	0	0	0	-0.000306833
	Threonine				24HR		m+4	0	0	0	0	0	-1.83519e-05
Ap+Lp_12C_GAA-I3	Threonine				24HR		m+0	3.63563e+08	3.83305e+08	1.01754e+09	1	0	0.00222436
	Threonine				24HR		m+1	1.28851e+06	0	0	0	0	-0.0451038
	Threonine				24HR		m+2	2.34389e+06	0	0	0	0	-0.000665153
	Threonine				24HR		m+3	0	0	0	0	0	-0.000306968
	Threonine				24HR		m+4	0	0	0	0	0	-1.836e-05
Ap+Lp_13C_GAA1	Threonine		13C_Glucose	holidic medium	24HR	[AP+LP] + 13C-holidic medium (24Hours)	m+0	4.19094e+08	4.41859e+08	1.27841e+09	1	0	0.00220213
	Threonine				24HR		m+1	1.59087e+06	0	0	0	0	-0.0447989
	Threonine				24HR		m+2	3.13055e+06	0	0	0	0	0.000346957
	Threonine				24HR		m+3	0	0	0	0	0	-0.000306587
	Threonine				24HR		m+4	0	0	0	0	0	-1.83372e-05
Ap+Lp_13C_GAA2	Threonine				24HR		m+0	4.04165e+08	4.26118e+08	3.85002e+08	0.999395	0.000302558	0.00220321
	Threonine				24HR		m+1	1.47755e+06	0	0	0	0.000302558	-0.0449032
	Threonine				24HR		m+2	3.49649e+06	258008	233112	0.000605117	0.000302558	0.000915613
	Threonine				24HR		m+3	0	0	0	0	0.000302558	-0.00032283
	Threonine				24HR		m+4	0	0	0	0	0.000302558	-2.21579e-05
Ap+Lp_13C_GAA3	Threonine				24HR		m+0	4.09894e+08	4.32161e+08	4.46018e+08	0.999319	0.00034052	0.00219658
	Threonine				24HR		m+1	1.55161e+06	0	0	0	0.00034052	-0.044768
	Threonine				24HR		m+2	3.57618e+06	294519	303963	0.000681039	0.00034052	0.000912942
	Threonine				24HR		m+3	0	0	0	0	0.00034052	-0.000324846
	Threonine				24HR		m+4	0	0	0	0	0.00034052	-2.26356e-05
Ap+Lp_13C_GAA-H1	Threonine			holidic medium -His	24HR	[AP+LP] + 13C-holidic medium -His (24Hours)	m+0	1.43522e+08	1.51641e+08	2.12794e+08	1	0	9.31066e-05
	Threonine				24HR		m+1	6.8033e+06	0	0	0	0	-0.00171083
	Threonine				24HR		m+2	836915	0	0	0	0	-0.00123703
	Threonine				24HR		m+3	0	0	0	0	0	-0.000294999
	Threonine				24HR		m+4	0	0	0	0	0	-1.76441e-05
Ap+Lp_13C_GAA-H2	Threonine				24HR		m+0	3.83144e+08	4.03951e+08	4.03951e+08	0.999768	0.000115774	0.00221492
	Threonine				24HR		m+1	1.3153e+06	0	0	0	0.000115774	-0.0451418
	Threonine				24HR		m+2	3.17293e+06	93555.6	93555.6	0.000231548	0.000115774	0.000920137
	Threonine				24HR		m+3	0	0	0	0	0.000115774	-0.000312785
	Threonine				24HR		m+4	0	0	0	0	0.000115774	-1.97984e-05
Ap+Lp_13C_GAA-H3	Threonine				24HR		m+0	379055530	3.99636e+08	9.8475e+08	1	0	0.00222861
	Threonine				24HR		m+1	1.29796e+06	0	0	0	0	-0.0452188
	Threonine				24HR		m+2	2.51924e+06	0	0	0	0	-0.000467967
	Threonine				24HR		m+3	0	0	0	0	0	-0.000306943
	Threonine				24HR		m+4	0	0	0	0	0	-1.83585e-05
Ap+Lp_13C_GAA-I1	Threonine			holidic medium -Ile	24HR	[AP+LP] + 13C-holidic medium -Ile (24Hours)	m+0	3.62715e+08	3.82411e+08	7.66311e+08	1	0	0.00222163
	Threonine				24HR		m+1	1.28683e+06	0	0	0	0	-0.0450879
	Threonine				24HR		m+2	2.43806e+06	0	0	0	0	-0.000393083
	Threonine				24HR		m+3	0	0	0	0	0	-0.000306884
	Threonine				24HR		m+4	0	0	0	0	0	-1.8355e-05
Ap+Lp_13C_GAA-I2	Threonine				24HR		m+0	4.06616e+08	4.28697e+08	6.14984e+08	1	0	0.00221736
	Threonine				24HR		m+1	1.38711e+06	0	0	0	0	-0.0451749
	Threonine				24HR		m+2	3.22593e+06	0	0	0	0	0.000805615
	Threonine				24HR		m+3	0	0	0	0	0	-0.000306558
	Threonine				24HR		m+4	0	0	0	0	0	-1.83355e-05
Ap+Lp_13C_GAA-I3	Threonine				24HR		m+0	3.70814e+08	3.90952e+08	1.45899e+09	1	0	0.00221556
	Threonine				24HR		m+1	1.36291e+06	0	0	0	0	-0.0449581
	Threonine				24HR		m+2	2.47591e+06	0	0	0	0	-0.000437354
	Threonine				24HR		m+3	0	0	0	0	0	-0.000306861
	Threonine				24HR		m+4	0	0	0	0	0	-1.83536e-05
Ap_13C_GAA1_LT	Threonine	AP	13C_Glucose	holidic medium	48HR	[AP] + 13C-holidic medium (48Hours)	m+0	4.17815e+08	4.40504e+08	1.41787e+09	1	0	0.00222178
	Threonine				48HR		m+1	1.47959e+06	0	0	0	0	-0.0450937
	Threonine				48HR		m+2	2.81683e+06	0	0	0	0	-0.000373169
	Threonine				48HR		m+3	0	0	0	0	0	-0.00030688
	Threonine				48HR		m+4	0	0	0	0	0	-1.83547e-05
Ap_13C_GAA2_LT	Threonine				48HR		m+0	445302247	4.69485e+08	1.02451e+09	1	0	0.00221714
	Threonine				48HR		m+1	1.6295e+06	0	0	0	0	-0.0449784
	Threonine				48HR		m+2	2.93667e+06	0	0	0	0	-0.000518746
	Threonine				48HR		m+3	0	0	0	0	0	-0.00030689
	Threonine				48HR		m+4	0	0	0	0	0	-1.83553e-05
Ap_13C_GAA3_LT	Threonine				48HR		m+0	4.05085e+08	4.27079e+08	9.31973e+08	1	0	0.00223014
	Threonine				48HR		m+1	1.36846e+06	0	0	0	0	-0.0452624
	Threonine				48HR		m+2	2.72759e+06	0	0	0	0	-0.00038153
	Threonine				48HR		m+3	0	0	0	0	0	-0.00030693
	Threonine				48HR		m+4	0	0	0	0	0	-1.83577e-05
Ap_13C_GAA-H1_LT	Threonine			holidic medium -His	48HR	[AP] + 13C-holidic medium -His (48Hours)	m+0	4.57882e+08	4.82752e+08	1.43709e+09	1	0	0.00220837
	Threonine				48HR		m+1	1.74934e+06	0	0	0	0	-0.0448093
	Threonine				48HR		m+2	3.0487e+06	0	0	0	0	-0.000455867
	Threonine				48HR		m+3	0	0	0	0	0	-0.000306825
	Threonine				48HR		m+4	0	0	0	0	0	-1.83514e-05
Ap_13C_GAA-H2_LT	Threonine				48HR		m+0	436357743	4.6105e+08	1.0147e+09	1	0	7.89056e-05
	Threonine				48HR		m+1	2.07806e+07	0	0	0	0	-0.00150114
	Threonine				48HR		m+2	2.79439e+06	0	0	0	0	-0.000692916
	Threonine				48HR		m+3	0	0	0	0	0	-0.000294781
	Threonine				48HR		m+4	0	0	0	0	0	-1.76311e-05
Ap_13C_GAA-H3_LT	Threonine				48HR		m+0	412145078	4.34527e+08	7.63759e+08	1	0	0.00221859
	Threonine				48HR		m+1	1.49386e+06	0	0	0	0	-0.0450127
	Threonine				48HR		m+2	2.73201e+06	0	0	0	0	-0.000485098
	Threonine				48HR		m+3	0	0	0	0	0	-0.00030689
	Threonine				48HR		m+4	0	0	0	0	0	-1.83553e-05
Ap_13C_GAA-I1_LT	Threonine			holidic medium -Ile	48HR	[AP] + 13C-holidic medium -Ile (48Hours)	m+0	4.35364e+08	4.59006e+08	1.03226e+09	1	0	0.00221979
	Threonine				48HR		m+1	1.5745e+06	0	0	0	0	-0.0450248
	Threonine				48HR		m+2	2.84884e+06	0	0	0	0	-0.000569471
	Threonine				48HR		m+3	0	0	0	0	0	-0.000306918
	Threonine				48HR		m+4	0	0	0	0	0	-1.8357e-05
Ap_13C_GAA-I2_LT	Threonine				48HR		m+0	4.12253e+08	4.35576e+08	7.60413e+08	1	0	8.83264e-05
	Threonine				48HR		m+1	1.95501e+07	0	0	0	0	-0.00169097
	Threonine				48HR		m+2	2.63521e+06	0	0	0	0	-0.000704071
	Threonine				48HR		m+3	0	0	0	0	0	-0.000294838
	Threonine				48HR		m+4	0	0	0	0	0	-1.76345e-05
Ap_13C_GAA-I3_LT	Threonine				48HR		m+0	390664729	4.12764e+08	1.03191e+09	1	0	9.49373e-05
	Threonine				48HR		m+1	1.84592e+07	0	0	0	0	-0.00185375
	Threonine				48HR		m+2	2.57795e+06	0	0	0	0	-0.000507895
	Threonine				48HR		m+3	0	0	0	0	0	-0.000294826
	Threonine				48HR		m+4	0	0	0	0	0	-1.76338e-05
Ap_13C-Lact+GAA1_LT	Threonine		13C_Lactate	holidic medium	48HR	[AP] + 13C-Lactate + holidic medium (48Hours)	m+0	2.96893e+08	3.13011e+08	8.35235e+08	0.999175	0.000412573	0.00223325
	Threonine				48HR		m+1	907274	0	0	0	0.000412573	-0.0455153
	Threonine				48HR		m+2	2.63746e+06	258492	689760	0.000825145	0.000412573	0.000928149
	Threonine				48HR		m+3	0	0	0	0	0.000412573	-0.000328965
	Threonine				48HR		m+4	0	0	0	0	0.000412573	-2.35631e-05
Ap_13C-Lact+GAA2_LT	Threonine				48HR		m+0	2.90075e+08	3.05829e+08	1.1581e+09	1	0	0.00221725
	Threonine				48HR		m+1	1.06724e+06	0	0	0	0	-0.0449632
	Threonine				48HR		m+2	1.87808e+06	0	0	0	0	-0.000637935
	Threonine				48HR		m+3	0	0	0	0	0	-0.000306921
	Threonine				48HR		m+4	0	0	0	0	0	-1.83572e-05
Ap_13C-Lact+GAA3_LT	Threonine				48HR		m+0	2.69212e+08	2.83822e+08	1.74634e+08	0.9974	0.00195008	0.00225576
	Threonine				48HR		m+1	967801	0	0	0	0.00195008	-0.0451073
	Threonine				48HR		m+2	562752	0	0	0	0.00195008	-0.00506281
	Threonine				48HR		m+3	831200	739891	455250	0.0026001	0.00195008	0.000168218
	Threonine				48HR		m+4	0	0	0	0	0.00195008	-6.21799e-05
Ap_13C-Lact+GAA-H1_LT	Threonine			holidic medium -His	48HR	[AP] + 13C-Lactate + holidic medium -His (48Hours)	m+0	293203839	3.09131e+08	1.04738e+09	1	0	0.00220546
	Threonine				48HR		m+1	1.16546e+06	0	0	0	0	-0.0446734
	Threonine				48HR		m+2	1.79583e+06	0	0	0	0	-0.000984142
	Threonine				48HR		m+3	0	0	0	0	0	-0.000306941
	Threonine				48HR		m+4	0	0	0	0	0	-1.83584e-05
Ap_13C-Lact+GAA-H2_LT	Threonine				48HR		m+0	2.91214e+08	3.07022e+08	9.70038e+08	1	0	0.00224233
	Threonine				48HR		m+1	954993	0	0	0	0	-0.0453989
	Threonine				48HR		m+2	1.73566e+06	0	0	0	0	-0.00114797
	Threonine				48HR		m+3	0	0	0	0	0	-0.000307192
	Threonine				48HR		m+4	0	0	0	0	0	-1.83734e-05
Ap_13C-Lact+GAA-H3_LT	Threonine				48HR		m+0	2.75247e+08	2.90196e+08	2.00337e+08	0.995671	0.00266974	0.0021962
	Threonine				48HR		m+1	1.00441e+06	0	0	0	0.00266974	-0.0447609
	Threonine				48HR		m+2	2.86735e+06	672748	464431	0.00230821	0.00266974	0.000904435
	Threonine				48HR		m+3	658354	588991	406609	0.00202084	0.00266974	-1.25748e-05
	Threonine				48HR		m+4	0	0	0	0	0.00266974	-6.67278e-05
Ap_13C-Lact+GAA-I1_LT	Threonine			holidic medium -Ile	48HR	[AP] + 13C-Lactate + holidic medium -Ile (48Hours)	m+0	2.9033e+08	3.06089e+08	7.84258e+08	1	0	0.00224507
	Threonine				48HR		m+1	916652	0	0	0	0	-0.0455084
	Threonine				48HR		m+2	1.83898e+06	0	0	0	0	-0.000777197
	Threonine				48HR		m+3	0	0	0	0	0	-0.000307114
	Threonine				48HR		m+4	0	0	0	0	0	-1.83687e-05
Ap_13C-Lact+GAA-I2_LT	Threonine				48HR		m+0	2.80761e+08	2.96012e+08	1.97725e+08	0.996954	0.00188053	0.00219478
	Threonine				48HR		m+1	1.04465e+06	0	0	0	0.00188053	-0.044732
	Threonine				48HR		m+2	2.72339e+06	479694	320418	0.00161559	0.00188053	0.000903767
	Threonine				48HR		m+3	498958	424683	283673	0.00143031	0.00188053	-1.2805e-05
	Threonine				48HR		m+4	0	0	0	0	0.00188053	-5.2466e-05
Ap_13C-Lact+GAA-I3_LT	Threonine				48HR		m+0	3.00358e+08	3.16662e+08	1.26419e+09	1	0	0.00224528
	Threonine				48HR		m+1	1.11856e+06	0	0	0	0	-0.0450616
	Threonine				48HR		m+2	962126	0	0	0	0	-0.0038885
	Threonine				48HR		m+3	0	0	0	0	0	-0.000307898
	Threonine				48HR		m+4	0	0	0	0	0	-1.84156e-05
Ap+Lp_12C_GAA-I1_LT	Threonine	AP+LP	C12_Glucose	holidic medium -Ile	48HR	[AP+LP] + C12-holidic medium -Ile (48Hours)	m+0	4.33942e+08	4.57499e+08	5.06693e+08	1	0	0.00223645
	Threonine				48HR		m+1	1.43822e+06	0	0	0	0	-0.0453431
	Threonine				48HR		m+2	2.77854e+06	0	0	0	0	-0.000708805
	Threonine				48HR		m+3	0	0	0	0	0	-0.000307048
	Threonine				48HR		m+4	0	0	0	0	0	-1.83648e-05
Ap+Lp_12C_GAA-I2_LT	Threonine				48HR		m+0	441274896	4.65235e+08	5.97497e+08	1	0	0.0022256
	Threonine				48HR		m+1	1.54174e+06	0	0	0	0	-0.0451494
	Threonine				48HR		m+2	2.90755e+06	0	0	0	0	-0.00052452
	Threonine				48HR		m+3	0	0	0	0	0	-0.00030694
	Threonine				48HR		m+4	0	0	0	0	0	-1.83583e-05
Ap+Lp_12C_GAA-I3_LT	Threonine				48HR		m+0	4.52401e+08	4.76971e+08	7.18245e+08	1	0	0.00221595
	Threonine				48HR		m+1	1.68062e+06	0	0	0	0	-0.0449288
	Threonine				48HR		m+2	2.90357e+06	0	0	0	0	-0.000693696
	Threonine				48HR		m+3	0	0	0	0	0	-0.000306927
	Threonine				48HR		m+4	0	0	0	0	0	-1.83576e-05
Ap+Lp_13C_GAA1_LT	Threonine		13C_Glucose	holidic medium	48HR	[AP+LP] + 13C-holidic medium (48Hours)	m+0	4.63027e+08	4.88175e+08	5.05855e+08	1	0	0.00221064
	Threonine				48HR		m+1	1.64958e+06	0	0	0	0	-0.0450235
	Threonine				48HR		m+2	3.62621e+06	0	0	0	0	0.000704617
	Threonine				48HR		m+3	0	0	0	0	0	-0.000306546
	Threonine				48HR		m+4	0	0	0	0	0	-1.83347e-05
Ap+Lp_13C_GAA2_LT	Threonine				48HR		m+0	411406972	4.33753e+08	2.27941e+08	0.99476	0.00335668	0.00219376
	Threonine				48HR		m+1	1.50448e+06	0	0	0	0.00335668	-0.0447112
	Threonine				48HR		m+2	4.29264e+06	1.00056e+06	525802	0.00229465	0.00335668	0.000903523
	Threonine				48HR		m+3	1.36747e+06	1.28448e+06	675009	0.00294581	0.00335668	-1.23017e-05
	Threonine				48HR		m+4	0	0	0	0	0.00335668	-8.21137e-05
Ap+Lp_13C_GAA3_LT	Threonine				48HR		m+0	3.83234e+08	4.04043e+08	2.9854e+08	0.997935	0.00129424	0.00221828
	Threonine				48HR		m+1	1.25948e+06	0	0	0	0.00129424	-0.0452109
	Threonine				48HR		m+2	3.48631e+06	412465	304762	0.00101873	0.00129424	0.000913379
	Threonine				48HR		m+3	526583	423703	313066	0.00104649	0.00129424	-1.31222e-05
	Threonine				48HR		m+4	0	0	0	0	0.00129424	-4.22883e-05
Ap+Lp_13C_GAA-H1_LT	Threonine			holidic medium -His	48HR	[AP+LP] + 13C-holidic medium -His (48Hours)	m+0	4.29987e+08	4.53341e+08	3.23815e+08	0.998957	0.000521608	0.00220439
	Threonine				48HR		m+1	1.55742e+06	0	0	0	0.000521608	-0.0449272
	Threonine				48HR		m+2	3.90902e+06	473427	338162	0.00104322	0.000521608	0.000916443
	Threonine				48HR		m+3	0	0	0	0	0.000521608	-0.000334696
	Threonine				48HR		m+4	0	0	0	0	0.000521608	-2.49306e-05
Ap+Lp_13C_GAA-H2_LT	Threonine				48HR		m+0	3.97885e+08	4.20432e+08	2.2531e+08	0.994399	0.00348489	5.48959e-06
	Threonine				48HR		m+1	1.95557e+07	0	0	0	0.00348489	-0.000111931
	Threonine				48HR		m+2	4.0213e+06	1.21072e+06	648826	0.00286358	0.00348489	2.73096e-06
	Threonine				48HR		m+3	1.25419e+06	1.1574e+06	620253	0.00273747	0.00348489	1.28909e-06
	Threonine				48HR		m+4	0	0	0	0	0.00348489	-7.89487e-05
Ap+Lp_13C_GAA-H3_LT	Threonine				48HR		m+0	3.91206e+08	4.12438e+08	5.20602e+08	1	0	0.00225774
	Threonine				48HR		m+1	1.44752e+06	0	0	0	0	-0.0451401
	Threonine				48HR		m+2	780881	0	0	0	0	-0.00509353
	Threonine				48HR		m+3	0	0	0	0	0	-0.000308272
	Threonine				48HR		m+4	0	0	0	0	0	-1.8438e-05
Ap+Lp_13C_GAA-I1_LT	Threonine			holidic medium -Ile	48HR	[AP+LP] + 13C-holidic medium -Ile (48Hours)	m+0	4.51062e+08	4.7556e+08	4.94775e+08	0.999722	0.000139202	0.00220957
	Threonine				48HR		m+1	1.59569e+06	0	0	0	0.000139202	-0.0450328
	Threonine				48HR		m+2	3.75561e+06	132435	137786	0.000278405	0.000139202	0.000917973
	Threonine				48HR		m+3	0	0	0	0	0.000139202	-0.000314023
	Threonine				48HR		m+4	0	0	0	0	0.000139202	-2.00929e-05
Ap+Lp_13C_GAA-I2_LT	Threonine				48HR		m+0	4.28392e+08	4.5166e+08	5.44742e+08	0.999601	0.000199627	0.00220629
	Threonine				48HR		m+1	1.5421e+06	0	0	0	0.000199627	-0.0449659
	Threonine				48HR		m+2	3.61819e+06	180399	217578	0.000399254	0.000199627	0.000916717
	Threonine				48HR		m+3	0	0	0	0	0.000199627	-0.000317275
	Threonine				48HR		m+4	0	0	0	0	0.000199627	-2.08565e-05
Ap+Lp_13C_GAA-I3_LT	Threonine				48HR		m+0	3.75722e+08	3.96126e+08	6.75512e+08	1	0	0.00222028
	Threonine				48HR		m+1	1.36045e+06	0	0	0	0	-0.0450237
	Threonine				48HR		m+2	2.42977e+06	0	0	0	0	-0.000645396
	Threonine				48HR		m+3	0	0	0	0	0	-0.00030694
	Threonine				48HR		m+4	0	0	0	0	0	-1.83583e-05

[truncated: 3 more sheets: Valine, Lactate, Glucose]
