# Supplementary material for: Metabolic cross-feeding in imbalanced diets allows gut microbes to improve reproduction and alter host behaviour
Source: Nat Commun. 2020 Aug 25;11:4236. doi: 10.1038/s41467-020-18049-9 (PMC7447780; doi:10.1038/s41467-020-18049-9)
Supplement: Supplementary file 6 — Source Data [file 41467_2020_18049_MOESM6_ESM.xlsx]

## Sheet: Fig.1A
		number of sips on yeast
	Dietary treatment	holidic medium	holidic medium - Ile	holidic medium - Ile	holidic medium - Ile	holidic medium - Ile
	Bacterial association	none	none	Ap	Lp	Ap+Lp
		1631	5256	6462	4186	3476
		1910	4477	4729	5200	741
		2184	3986	8472	4090	2037
		487	8012	6453	1456	2397
		4583	6016	8141	3972	2429
		2235	3669	3910	8362	3796
		47	5998	7765	377	2023
		634	6284	7779	4047	885
		2080	16	7352	8220	1741
		1	6644	1593	6125	2031
		1892	2	179	6634	2506
		1766	9649	4870	5025	32
		1208	5291	1454	4969	1589
		649	8515	2280	4295	3231
		3	1178	8380	660	3917
		970	8962	5457	6554	3192
		549	2810	5485	4630	21
		3650	6072	2846	7749	5058
		1207	7909	5220	4948	3417
		2418	6319	1717	6426	1602
		85	6910	6308	4591	1726
		4869	5875	3231	7001	8
		1506	7212	2956	830	3775
		3736	3796	5243	4781	980
		1	47	5666	2265	1818
		3803	7341		3991
		32	3472		8814
		1266	4705		3791
		562	7249		3981
		2669	8317		9140
		667			462
		1278			6378
		1352			2343
					8370
					5442

## Sheet: Fig.1B
		number of colony forming units (CFU) per fly
	Dietary treatment	holidic medium		holidic medium - Ile
	Bacteria detected	Ap	Ap(Lp)	Ap	Ap(Lp)
		540000	170000000	230000	14000000
		220000	140000000	770000	65000000
		320000	38000000	450000	35000000
				400000	24000000

## Sheet: Fig.1C
		Number of colony forming units (CFU) per fly
	Dietary treatment	holidic medium		holidic medium - Ile
	Bacteria detected	Lp	Lp(Ap)	Lp	Lp(Ap)
		370000	2700000	360000	1300000
		680000	7100000	460000	1000000
		250000	6300000	490000	1300000
					740000

## Sheet: Fig.2A
		number of colony forming units (CFU)/ml
Dietary treatment		holidic medium														holidic medium -Ile
Bacteria detected		Ap							Ap(Lp)							Ap								Ap(Lp)
Time (h)	0	28400000	17100000	39100000	1910000	14230000	18150000	22750000	26900000	20000000	36500000	3600000	15980000	19100000	17900000	25200000	11000000	5050000	3110000	12400000	15200000	18500000	18500000	28300000	11400000	25600000	7150000	10028000	16150000	14750000
	4	1460000	260000	327000	3050000				3800000		4850000	2600000				40000	600000	3350000	108000					620000	180000	1430000	140000
	8	8300000	440000	4800000	350000				20900000	8550000	50000000	1380000				5800000	580000	5400000	160000					11500000	1080000	11400000	3300000
	12	33000000	15000000	52000000	4700000				99000000	55000000	161000000	7600000				17000000	11700000	23000000	360000					59000000	24000000	24100000	14500000
	24	191000000	167000000	260000000	270000000	124000000	457000000	195000000	360000000	420000000	430000000	308000000	259000000	363000000	173000000	125000000	147000000	375000000	103000000	115000000	665000000	92000000	92000000	163000000	305000000	220000000	55500000	265000000	160000000	120000000
	48	250000000	215000000	865000000	658000000	171000000	263000000	542000000	310000000	670000000	685000000	660000000	158000000	323000000	210000000	218000000	210000000	2100000000	338000000	178000000	460000000	260000000	260000000	215000000	405000000	385000000	148000000	289000000	120000000	198000000
	72	320000000	237000000	385000000	565000000	130000000	620000000	243000000	388000000	1390000000	365000000	205000000	168000000	200000000	255000000	310000000	442000000	585000000	271000000	86000000	388000000	400000000	400000000	253000000	202000000	330000000	210000000	258000000	170000000	100000000

## Sheet: Fig.2B
		number of colony forming units (CFU)/ml
Dietary treatment		holidic medium														holidic medium -Ile
Bacteria detected		Lp							Lp(Ap)							Lp								Lp(Ap)
Time (h)	0	32100000	25400000	15100000	4600000	31035000	35666670	35666670	20900000	25400000	15200000	2600000	29850000	25502500	26900000	24300000	27100000	9900000	4820000	25090000	25350000	31500000	26050000	25500000	24800000	23000000	10900000	25500000	26500000	26000000
	4	2500000	460000	1500000	12000000				2890000	880000	12800000	2100000				540000	1890000	12000000	4530000					1980000	2140000	5600000	10500000
	8	39800000	43500000	14000000	14400000				48500000	41800000	95500000	24000000				8750000	16300000	9900000	5800000					20200000	26000000	21000000	9900000
	12	102000000	95000000	13900000	64000000				218000000	105000000	104000000	55000000				12000000	16500000	14000000	7800000					15000000	27000000	19800000	25500000
	24	505000000	515000000	57000000	660000000	753000000	950000000	950000000	850000000	808000000	525000000	580000000	736000000	2000000000	1400000000	14600000	15200000	1360000	18500000	34350000	20275000	26800000	21250000	119000000	130000000	190000000	280000000	152000000	165000000	139000000
	48	417000000	855000000	680000000	1350000000	1250000000	1350000000	1350000000	1800000000	680000000	1870000000	690000000	2150000000	2350000000	1530000000	10400000	27500000	940000	21000000	40600000	17000000	16950000	43600000	443000000	620000000	890000000	355000000	480000000	555000000	530000000
	72	810000000	987000000	483000000	1010000000	512000000	1050000000	1050000000	1680000000	915000000	2550000000	1200000000	1140000000	1400000000	1350000000	13800000	27800000		16900000	36700000	26000000	46500000	28000000	480000000	505000000	710000000	600000000	317000000	700000000	575000000

## Sheet: Fig.3
sample	Group	STRAIN	CARBON_ISOTOPE	MEDIA	TIME	isotopologue	Normalized Peak Area
Ap_13C_GAA1	[AP] + 13C-holidic medium (24Hours)	AP	13C_Glucose	holidic medium	24HR	m+1	0
Ap_13C_GAA1	[AP] + 13C-holidic medium (24Hours)	AP	13C_Glucose	holidic medium	24HR	m+2	0
Ap_13C_GAA1	[AP] + 13C-holidic medium (24Hours)	AP	13C_Glucose	holidic medium	24HR	m+3	0
Ap_13C_GAA1	[AP] + 13C-holidic medium (24Hours)	AP	13C_Glucose	holidic medium	24HR	m+4	0
Ap_13C_GAA1	[AP] + 13C-holidic medium (24Hours)	AP	13C_Glucose	holidic medium	24HR	m+5	0
Ap_13C_GAA1	[AP] + 13C-holidic medium (24Hours)	AP	13C_Glucose	holidic medium	24HR	m+6	0
Ap_13C_GAA2	[AP] + 13C-holidic medium (24Hours)	AP	13C_Glucose	holidic medium	24HR	m+1	0
Ap_13C_GAA2	[AP] + 13C-holidic medium (24Hours)	AP	13C_Glucose	holidic medium	24HR	m+2	0
Ap_13C_GAA2	[AP] + 13C-holidic medium (24Hours)	AP	13C_Glucose	holidic medium	24HR	m+3	0
Ap_13C_GAA2	[AP] + 13C-holidic medium (24Hours)	AP	13C_Glucose	holidic medium	24HR	m+4	0
Ap_13C_GAA2	[AP] + 13C-holidic medium (24Hours)	AP	13C_Glucose	holidic medium	24HR	m+5	0
Ap_13C_GAA2	[AP] + 13C-holidic medium (24Hours)	AP	13C_Glucose	holidic medium	24HR	m+6	0
Ap_13C_GAA3	[AP] + 13C-holidic medium (24Hours)	AP	13C_Glucose	holidic medium	24HR	m+1	0
Ap_13C_GAA3	[AP] + 13C-holidic medium (24Hours)	AP	13C_Glucose	holidic medium	24HR	m+2	0
Ap_13C_GAA3	[AP] + 13C-holidic medium (24Hours)	AP	13C_Glucose	holidic medium	24HR	m+3	0
Ap_13C_GAA3	[AP] + 13C-holidic medium (24Hours)	AP	13C_Glucose	holidic medium	24HR	m+4	0
Ap_13C_GAA3	[AP] + 13C-holidic medium (24Hours)	AP	13C_Glucose	holidic medium	24HR	m+5	0
Ap_13C_GAA3	[AP] + 13C-holidic medium (24Hours)	AP	13C_Glucose	holidic medium	24HR	m+6	0
Ap_13C_GAA-H1	[AP] + 13C-holidic medium -His (24Hours)	AP	13C_Glucose	holidic medium -His	24HR	m+1	0
Ap_13C_GAA-H1	[AP] + 13C-holidic medium -His (24Hours)	AP	13C_Glucose	holidic medium -His	24HR	m+2	0
Ap_13C_GAA-H1	[AP] + 13C-holidic medium -His (24Hours)	AP	13C_Glucose	holidic medium -His	24HR	m+3	0
Ap_13C_GAA-H1	[AP] + 13C-holidic medium -His (24Hours)	AP	13C_Glucose	holidic medium -His	24HR	m+4	0
Ap_13C_GAA-H1	[AP] + 13C-holidic medium -His (24Hours)	AP	13C_Glucose	holidic medium -His	24HR	m+5	0
Ap_13C_GAA-H1	[AP] + 13C-holidic medium -His (24Hours)	AP	13C_Glucose	holidic medium -His	24HR	m+6	0
Ap_13C_GAA-H2	[AP] + 13C-holidic medium -His (24Hours)	AP	13C_Glucose	holidic medium -His	24HR	m+1	0
Ap_13C_GAA-H2	[AP] + 13C-holidic medium -His (24Hours)	AP	13C_Glucose	holidic medium -His	24HR	m+2	0
Ap_13C_GAA-H2	[AP] + 13C-holidic medium -His (24Hours)	AP	13C_Glucose	holidic medium -His	24HR	m+3	0
Ap_13C_GAA-H2	[AP] + 13C-holidic medium -His (24Hours)	AP	13C_Glucose	holidic medium -His	24HR	m+4	0
Ap_13C_GAA-H2	[AP] + 13C-holidic medium -His (24Hours)	AP	13C_Glucose	holidic medium -His	24HR	m+5	0
Ap_13C_GAA-H2	[AP] + 13C-holidic medium -His (24Hours)	AP	13C_Glucose	holidic medium -His	24HR	m+6	0
Ap_13C_GAA-H3	[AP] + 13C-holidic medium -His (24Hours)	AP	13C_Glucose	holidic medium -His	24HR	m+1	0
Ap_13C_GAA-H3	[AP] + 13C-holidic medium -His (24Hours)	AP	13C_Glucose	holidic medium -His	24HR	m+2	0
Ap_13C_GAA-H3	[AP] + 13C-holidic medium -His (24Hours)	AP	13C_Glucose	holidic medium -His	24HR	m+3	0
Ap_13C_GAA-H3	[AP] + 13C-holidic medium -His (24Hours)	AP	13C_Glucose	holidic medium -His	24HR	m+4	0
Ap_13C_GAA-H3	[AP] + 13C-holidic medium -His (24Hours)	AP	13C_Glucose	holidic medium -His	24HR	m+5	0
Ap_13C_GAA-H3	[AP] + 13C-holidic medium -His (24Hours)	AP	13C_Glucose	holidic medium -His	24HR	m+6	0
Ap_13C_GAA-I1	[AP] + 13C-holidic medium -Ile (24Hours)	AP	13C_Glucose	holidic medium -Ile	24HR	m+1	0
Ap_13C_GAA-I1	[AP] + 13C-holidic medium -Ile (24Hours)	AP	13C_Glucose	holidic medium -Ile	24HR	m+2	0
Ap_13C_GAA-I1	[AP] + 13C-holidic medium -Ile (24Hours)	AP	13C_Glucose	holidic medium -Ile	24HR	m+3	0
Ap_13C_GAA-I1	[AP] + 13C-holidic medium -Ile (24Hours)	AP	13C_Glucose	holidic medium -Ile	24HR	m+4	0
Ap_13C_GAA-I1	[AP] + 13C-holidic medium -Ile (24Hours)	AP	13C_Glucose	holidic medium -Ile	24HR	m+5	0
Ap_13C_GAA-I1	[AP] + 13C-holidic medium -Ile (24Hours)	AP	13C_Glucose	holidic medium -Ile	24HR	m+6	0
Ap_13C_GAA-I2	[AP] + 13C-holidic medium -Ile (24Hours)	AP	13C_Glucose	holidic medium -Ile	24HR	m+1	0
Ap_13C_GAA-I2	[AP] + 13C-holidic medium -Ile (24Hours)	AP	13C_Glucose	holidic medium -Ile	24HR	m+2	0
Ap_13C_GAA-I2	[AP] + 13C-holidic medium -Ile (24Hours)	AP	13C_Glucose	holidic medium -Ile	24HR	m+3	0
Ap_13C_GAA-I2	[AP] + 13C-holidic medium -Ile (24Hours)	AP	13C_Glucose	holidic medium -Ile	24HR	m+4	0
Ap_13C_GAA-I2	[AP] + 13C-holidic medium -Ile (24Hours)	AP	13C_Glucose	holidic medium -Ile	24HR	m+5	0
Ap_13C_GAA-I2	[AP] + 13C-holidic medium -Ile (24Hours)	AP	13C_Glucose	holidic medium -Ile	24HR	m+6	0
Ap_13C_GAA-I3	[AP] + 13C-holidic medium -Ile (24Hours)	AP	13C_Glucose	holidic medium -Ile	24HR	m+1	0
Ap_13C_GAA-I3	[AP] + 13C-holidic medium -Ile (24Hours)	AP	13C_Glucose	holidic medium -Ile	24HR	m+2	0
Ap_13C_GAA-I3	[AP] + 13C-holidic medium -Ile (24Hours)	AP	13C_Glucose	holidic medium -Ile	24HR	m+3	0
Ap_13C_GAA-I3	[AP] + 13C-holidic medium -Ile (24Hours)	AP	13C_Glucose	holidic medium -Ile	24HR	m+4	0
Ap_13C_GAA-I3	[AP] + 13C-holidic medium -Ile (24Hours)	AP	13C_Glucose	holidic medium -Ile	24HR	m+5	0
Ap_13C_GAA-I3	[AP] + 13C-holidic medium -Ile (24Hours)	AP	13C_Glucose	holidic medium -Ile	24HR	m+6	0
Ap+Lp_13C_GAA1	[AP+LP] + 13C-holidic medium (24Hours)	AP+LP	13C_Glucose	holidic medium	24HR	m+1	0
Ap+Lp_13C_GAA1	[AP+LP] + 13C-holidic medium (24Hours)	AP+LP	13C_Glucose	holidic medium	24HR	m+2	0
Ap+Lp_13C_GAA1	[AP+LP] + 13C-holidic medium (24Hours)	AP+LP	13C_Glucose	holidic medium	24HR	m+3	0
Ap+Lp_13C_GAA1	[AP+LP] + 13C-holidic medium (24Hours)	AP+LP	13C_Glucose	holidic medium	24HR	m+4	0
Ap+Lp_13C_GAA1	[AP+LP] + 13C-holidic medium (24Hours)	AP+LP	13C_Glucose	holidic medium	24HR	m+5	0
Ap+Lp_13C_GAA1	[AP+LP] + 13C-holidic medium (24Hours)	AP+LP	13C_Glucose	holidic medium	24HR	m+6	0
Ap+Lp_13C_GAA2	[AP+LP] + 13C-holidic medium (24Hours)	AP+LP	13C_Glucose	holidic medium	24HR	m+1	0
Ap+Lp_13C_GAA2	[AP+LP] + 13C-holidic medium (24Hours)	AP+LP	13C_Glucose	holidic medium	24HR	m+2	13951.8
Ap+Lp_13C_GAA2	[AP+LP] + 13C-holidic medium (24Hours)	AP+LP	13C_Glucose	holidic medium	24HR	m+3	0
Ap+Lp_13C_GAA2	[AP+LP] + 13C-holidic medium (24Hours)	AP+LP	13C_Glucose	holidic medium	24HR	m+4	0
Ap+Lp_13C_GAA2	[AP+LP] + 13C-holidic medium (24Hours)	AP+LP	13C_Glucose	holidic medium	24HR	m+5	0
Ap+Lp_13C_GAA2	[AP+LP] + 13C-holidic medium (24Hours)	AP+LP	13C_Glucose	holidic medium	24HR	m+6	0
Ap+Lp_13C_GAA3	[AP+LP] + 13C-holidic medium (24Hours)	AP+LP	13C_Glucose	holidic medium	24HR	m+1	0
Ap+Lp_13C_GAA3	[AP+LP] + 13C-holidic medium (24Hours)	AP+LP	13C_Glucose	holidic medium	24HR	m+2	0
Ap+Lp_13C_GAA3	[AP+LP] + 13C-holidic medium (24Hours)	AP+LP	13C_Glucose	holidic medium	24HR	m+3	0
Ap+Lp_13C_GAA3	[AP+LP] + 13C-holidic medium (24Hours)	AP+LP	13C_Glucose	holidic medium	24HR	m+4	0
Ap+Lp_13C_GAA3	[AP+LP] + 13C-holidic medium (24Hours)	AP+LP	13C_Glucose	holidic medium	24HR	m+5	0
Ap+Lp_13C_GAA3	[AP+LP] + 13C-holidic medium (24Hours)	AP+LP	13C_Glucose	holidic medium	24HR	m+6	0
Ap+Lp_13C_GAA-H1	[AP+LP] + 13C-holidic medium -His (24Hours)	AP+LP	13C_Glucose	holidic medium -His	24HR	m+1	0
Ap+Lp_13C_GAA-H1	[AP+LP] + 13C-holidic medium -His (24Hours)	AP+LP	13C_Glucose	holidic medium -His	24HR	m+2	0
Ap+Lp_13C_GAA-H1	[AP+LP] + 13C-holidic medium -His (24Hours)	AP+LP	13C_Glucose	holidic medium -His	24HR	m+3	0
Ap+Lp_13C_GAA-H1	[AP+LP] + 13C-holidic medium -His (24Hours)	AP+LP	13C_Glucose	holidic medium -His	24HR	m+4	0
Ap+Lp_13C_GAA-H1	[AP+LP] + 13C-holidic medium -His (24Hours)	AP+LP	13C_Glucose	holidic medium -His	24HR	m+5	0
Ap+Lp_13C_GAA-H1	[AP+LP] + 13C-holidic medium -His (24Hours)	AP+LP	13C_Glucose	holidic medium -His	24HR	m+6	0
Ap+Lp_13C_GAA-H2	[AP+LP] + 13C-holidic medium -His (24Hours)	AP+LP	13C_Glucose	holidic medium -His	24HR	m+1	0
Ap+Lp_13C_GAA-H2	[AP+LP] + 13C-holidic medium -His (24Hours)	AP+LP	13C_Glucose	holidic medium -His	24HR	m+2	0
Ap+Lp_13C_GAA-H2	[AP+LP] + 13C-holidic medium -His (24Hours)	AP+LP	13C_Glucose	holidic medium -His	24HR	m+3	0
Ap+Lp_13C_GAA-H2	[AP+LP] + 13C-holidic medium -His (24Hours)	AP+LP	13C_Glucose	holidic medium -His	24HR	m+4	0
Ap+Lp_13C_GAA-H2	[AP+LP] + 13C-holidic medium -His (24Hours)	AP+LP	13C_Glucose	holidic medium -His	24HR	m+5	0
Ap+Lp_13C_GAA-H2	[AP+LP] + 13C-holidic medium -His (24Hours)	AP+LP	13C_Glucose	holidic medium -His	24HR	m+6	0
Ap+Lp_13C_GAA-H3	[AP+LP] + 13C-holidic medium -His (24Hours)	AP+LP	13C_Glucose	holidic medium -His	24HR	m+1	0
Ap+Lp_13C_GAA-H3	[AP+LP] + 13C-holidic medium -His (24Hours)	AP+LP	13C_Glucose	holidic medium -His	24HR	m+2	0
Ap+Lp_13C_GAA-H3	[AP+LP] + 13C-holidic medium -His (24Hours)	AP+LP	13C_Glucose	holidic medium -His	24HR	m+3	0
Ap+Lp_13C_GAA-H3	[AP+LP] + 13C-holidic medium -His (24Hours)	AP+LP	13C_Glucose	holidic medium -His	24HR	m+4	0
Ap+Lp_13C_GAA-H3	[AP+LP] + 13C-holidic medium -His (24Hours)	AP+LP	13C_Glucose	holidic medium -His	24HR	m+5	0
Ap+Lp_13C_GAA-H3	[AP+LP] + 13C-holidic medium -His (24Hours)	AP+LP	13C_Glucose	holidic medium -His	24HR	m+6	0
Ap+Lp_13C_GAA-I1	[AP+LP] + 13C-holidic medium -Ile (24Hours)	AP+LP	13C_Glucose	holidic medium -Ile	24HR	m+1	0
Ap+Lp_13C_GAA-I1	[AP+LP] + 13C-holidic medium -Ile (24Hours)	AP+LP	13C_Glucose	holidic medium -Ile	24HR	m+2	1.43346e+07
Ap+Lp_13C_GAA-I1	[AP+LP] + 13C-holidic medium -Ile (24Hours)	AP+LP	13C_Glucose	holidic medium -Ile	24HR	m+3	0
Ap+Lp_13C_GAA-I1	[AP+LP] + 13C-holidic medium -Ile (24Hours)	AP+LP	13C_Glucose	holidic medium -Ile	24HR	m+4	0
Ap+Lp_13C_GAA-I1	[AP+LP] + 13C-holidic medium -Ile (24Hours)	AP+LP	13C_Glucose	holidic medium -Ile	24HR	m+5	0
Ap+Lp_13C_GAA-I1	[AP+LP] + 13C-holidic medium -Ile (24Hours)	AP+LP	13C_Glucose	holidic medium -Ile	24HR	m+6	0
Ap+Lp_13C_GAA-I2	[AP+LP] + 13C-holidic medium -Ile (24Hours)	AP+LP	13C_Glucose	holidic medium -Ile	24HR	m+1	0
Ap+Lp_13C_GAA-I2	[AP+LP] + 13C-holidic medium -Ile (24Hours)	AP+LP	13C_Glucose	holidic medium -Ile	24HR	m+2	1.8527e+07
Ap+Lp_13C_GAA-I2	[AP+LP] + 13C-holidic medium -Ile (24Hours)	AP+LP	13C_Glucose	holidic medium -Ile	24HR	m+3	1.56893e+06
Ap+Lp_13C_GAA-I2	[AP+LP] + 13C-holidic medium -Ile (24Hours)	AP+LP	13C_Glucose	holidic medium -Ile	24HR	m+4	2.24871e+06
Ap+Lp_13C_GAA-I2	[AP+LP] + 13C-holidic medium -Ile (24Hours)	AP+LP	13C_Glucose	holidic medium -Ile	24HR	m+5	1.6446e+06
Ap+Lp_13C_GAA-I2	[AP+LP] + 13C-holidic medium -Ile (24Hours)	AP+LP	13C_Glucose	holidic medium -Ile	24HR	m+6	979964
Ap+Lp_13C_GAA-I3	[AP+LP] + 13C-holidic medium -Ile (24Hours)	AP+LP	13C_Glucose	holidic medium -Ile	24HR	m+1	0
Ap+Lp_13C_GAA-I3	[AP+LP] + 13C-holidic medium -Ile (24Hours)	AP+LP	13C_Glucose	holidic medium -Ile	24HR	m+2	1.41123e+07
Ap+Lp_13C_GAA-I3	[AP+LP] + 13C-holidic medium -Ile (24Hours)	AP+LP	13C_Glucose	holidic medium -Ile	24HR	m+3	0
Ap+Lp_13C_GAA-I3	[AP+LP] + 13C-holidic medium -Ile (24Hours)	AP+LP	13C_Glucose	holidic medium -Ile	24HR	m+4	0
Ap+Lp_13C_GAA-I3	[AP+LP] + 13C-holidic medium -Ile (24Hours)	AP+LP	13C_Glucose	holidic medium -Ile	24HR	m+5	0
Ap+Lp_13C_GAA-I3	[AP+LP] + 13C-holidic medium -Ile (24Hours)	AP+LP	13C_Glucose	holidic medium -Ile	24HR	m+6	0
Ap_13C_GAA1_LT	[AP] + 13C-holidic medium (48Hours)	AP	13C_Glucose	holidic medium	48HR	m+1	0
Ap_13C_GAA1_LT	[AP] + 13C-holidic medium (48Hours)	AP	13C_Glucose	holidic medium	48HR	m+2	0
Ap_13C_GAA1_LT	[AP] + 13C-holidic medium (48Hours)	AP	13C_Glucose	holidic medium	48HR	m+3	0
Ap_13C_GAA1_LT	[AP] + 13C-holidic medium (48Hours)	AP	13C_Glucose	holidic medium	48HR	m+4	0
Ap_13C_GAA1_LT	[AP] + 13C-holidic medium (48Hours)	AP	13C_Glucose	holidic medium	48HR	m+5	0
Ap_13C_GAA1_LT	[AP] + 13C-holidic medium (48Hours)	AP	13C_Glucose	holidic medium	48HR	m+6	0
Ap_13C_GAA2_LT	[AP] + 13C-holidic medium (48Hours)	AP	13C_Glucose	holidic medium	48HR	m+1	0
Ap_13C_GAA2_LT	[AP] + 13C-holidic medium (48Hours)	AP	13C_Glucose	holidic medium	48HR	m+2	0
Ap_13C_GAA2_LT	[AP] + 13C-holidic medium (48Hours)	AP	13C_Glucose	holidic medium	48HR	m+3	0
Ap_13C_GAA2_LT	[AP] + 13C-holidic medium (48Hours)	AP	13C_Glucose	holidic medium	48HR	m+4	0
Ap_13C_GAA2_LT	[AP] + 13C-holidic medium (48Hours)	AP	13C_Glucose	holidic medium	48HR	m+5	0
Ap_13C_GAA2_LT	[AP] + 13C-holidic medium (48Hours)	AP	13C_Glucose	holidic medium	48HR	m+6	0
Ap_13C_GAA3_LT	[AP] + 13C-holidic medium (48Hours)	AP	13C_Glucose	holidic medium	48HR	m+1	0
Ap_13C_GAA3_LT	[AP] + 13C-holidic medium (48Hours)	AP	13C_Glucose	holidic medium	48HR	m+2	0
Ap_13C_GAA3_LT	[AP] + 13C-holidic medium (48Hours)	AP	13C_Glucose	holidic medium	48HR	m+3	0
Ap_13C_GAA3_LT	[AP] + 13C-holidic medium (48Hours)	AP	13C_Glucose	holidic medium	48HR	m+4	0
Ap_13C_GAA3_LT	[AP] + 13C-holidic medium (48Hours)	AP	13C_Glucose	holidic medium	48HR	m+5	0
Ap_13C_GAA3_LT	[AP] + 13C-holidic medium (48Hours)	AP	13C_Glucose	holidic medium	48HR	m+6	0
Ap_13C_GAA-H1_LT	[AP] + 13C-holidic medium -His (48Hours)	AP	13C_Glucose	holidic medium -His	48HR	m+1	0
Ap_13C_GAA-H1_LT	[AP] + 13C-holidic medium -His (48Hours)	AP	13C_Glucose	holidic medium -His	48HR	m+2	0
Ap_13C_GAA-H1_LT	[AP] + 13C-holidic medium -His (48Hours)	AP	13C_Glucose	holidic medium -His	48HR	m+3	0
Ap_13C_GAA-H1_LT	[AP] + 13C-holidic medium -His (48Hours)	AP	13C_Glucose	holidic medium -His	48HR	m+4	0
Ap_13C_GAA-H1_LT	[AP] + 13C-holidic medium -His (48Hours)	AP	13C_Glucose	holidic medium -His	48HR	m+5	0
Ap_13C_GAA-H1_LT	[AP] + 13C-holidic medium -His (48Hours)	AP	13C_Glucose	holidic medium -His	48HR	m+6	0
Ap_13C_GAA-H2_LT	[AP] + 13C-holidic medium -His (48Hours)	AP	13C_Glucose	holidic medium -His	48HR	m+1	0
Ap_13C_GAA-H2_LT	[AP] + 13C-holidic medium -His (48Hours)	AP	13C_Glucose	holidic medium -His	48HR	m+2	0
Ap_13C_GAA-H2_LT	[AP] + 13C-holidic medium -His (48Hours)	AP	13C_Glucose	holidic medium -His	48HR	m+3	0
Ap_13C_GAA-H2_LT	[AP] + 13C-holidic medium -His (48Hours)	AP	13C_Glucose	holidic medium -His	48HR	m+4	0
Ap_13C_GAA-H2_LT	[AP] + 13C-holidic medium -His (48Hours)	AP	13C_Glucose	holidic medium -His	48HR	m+5	0
Ap_13C_GAA-H2_LT	[AP] + 13C-holidic medium -His (48Hours)	AP	13C_Glucose	holidic medium -His	48HR	m+6	0
Ap_13C_GAA-H3_LT	[AP] + 13C-holidic medium -His (48Hours)	AP	13C_Glucose	holidic medium -His	48HR	m+1	0
Ap_13C_GAA-H3_LT	[AP] + 13C-holidic medium -His (48Hours)	AP	13C_Glucose	holidic medium -His	48HR	m+2	0
Ap_13C_GAA-H3_LT	[AP] + 13C-holidic medium -His (48Hours)	AP	13C_Glucose	holidic medium -His	48HR	m+3	0
Ap_13C_GAA-H3_LT	[AP] + 13C-holidic medium -His (48Hours)	AP	13C_Glucose	holidic medium -His	48HR	m+4	0
Ap_13C_GAA-H3_LT	[AP] + 13C-holidic medium -His (48Hours)	AP	13C_Glucose	holidic medium -His	48HR	m+5	0
Ap_13C_GAA-H3_LT	[AP] + 13C-holidic medium -His (48Hours)	AP	13C_Glucose	holidic medium -His	48HR	m+6	0
Ap_13C_GAA-I1_LT	[AP] + 13C-holidic medium -Ile (48Hours)	AP	13C_Glucose	holidic medium -Ile	48HR	m+1	0
Ap_13C_GAA-I1_LT	[AP] + 13C-holidic medium -Ile (48Hours)	AP	13C_Glucose	holidic medium -Ile	48HR	m+2	0
Ap_13C_GAA-I1_LT	[AP] + 13C-holidic medium -Ile (48Hours)	AP	13C_Glucose	holidic medium -Ile	48HR	m+3	0
Ap_13C_GAA-I1_LT	[AP] + 13C-holidic medium -Ile (48Hours)	AP	13C_Glucose	holidic medium -Ile	48HR	m+4	0
Ap_13C_GAA-I1_LT	[AP] + 13C-holidic medium -Ile (48Hours)	AP	13C_Glucose	holidic medium -Ile	48HR	m+5	0
Ap_13C_GAA-I1_LT	[AP] + 13C-holidic medium -Ile (48Hours)	AP	13C_Glucose	holidic medium -Ile	48HR	m+6	0
Ap_13C_GAA-I2_LT	[AP] + 13C-holidic medium -Ile (48Hours)	AP	13C_Glucose	holidic medium -Ile	48HR	m+1	0
Ap_13C_GAA-I2_LT	[AP] + 13C-holidic medium -Ile (48Hours)	AP	13C_Glucose	holidic medium -Ile	48HR	m+2	780708
Ap_13C_GAA-I2_LT	[AP] + 13C-holidic medium -Ile (48Hours)	AP	13C_Glucose	holidic medium -Ile	48HR	m+3	0
Ap_13C_GAA-I2_LT	[AP] + 13C-holidic medium -Ile (48Hours)	AP	13C_Glucose	holidic medium -Ile	48HR	m+4	0
Ap_13C_GAA-I2_LT	[AP] + 13C-holidic medium -Ile (48Hours)	AP	13C_Glucose	holidic medium -Ile	48HR	m+5	0
Ap_13C_GAA-I2_LT	[AP] + 13C-holidic medium -Ile (48Hours)	AP	13C_Glucose	holidic medium -Ile	48HR	m+6	0
Ap_13C_GAA-I3_LT	[AP] + 13C-holidic medium -Ile (48Hours)	AP	13C_Glucose	holidic medium -Ile	48HR	m+1	0
Ap_13C_GAA-I3_LT	[AP] + 13C-holidic medium -Ile (48Hours)	AP	13C_Glucose	holidic medium -Ile	48HR	m+2	2.48269e+06
Ap_13C_GAA-I3_LT	[AP] + 13C-holidic medium -Ile (48Hours)	AP	13C_Glucose	holidic medium -Ile	48HR	m+3	0
Ap_13C_GAA-I3_LT	[AP] + 13C-holidic medium -Ile (48Hours)	AP	13C_Glucose	holidic medium -Ile	48HR	m+4	0
Ap_13C_GAA-I3_LT	[AP] + 13C-holidic medium -Ile (48Hours)	AP	13C_Glucose	holidic medium -Ile	48HR	m+5	0
Ap_13C_GAA-I3_LT	[AP] + 13C-holidic medium -Ile (48Hours)	AP	13C_Glucose	holidic medium -Ile	48HR	m+6	0
Ap+Lp_13C_GAA1_LT	[AP+LP] + 13C-holidic medium (48Hours)	AP+LP	13C_Glucose	holidic medium	48HR	m+1	0
Ap+Lp_13C_GAA1_LT	[AP+LP] + 13C-holidic medium (48Hours)	AP+LP	13C_Glucose	holidic medium	48HR	m+2	0
Ap+Lp_13C_GAA1_LT	[AP+LP] + 13C-holidic medium (48Hours)	AP+LP	13C_Glucose	holidic medium	48HR	m+3	0
Ap+Lp_13C_GAA1_LT	[AP+LP] + 13C-holidic medium (48Hours)	AP+LP	13C_Glucose	holidic medium	48HR	m+4	0
Ap+Lp_13C_GAA1_LT	[AP+LP] + 13C-holidic medium (48Hours)	AP+LP	13C_Glucose	holidic medium	48HR	m+5	0
Ap+Lp_13C_GAA1_LT	[AP+LP] + 13C-holidic medium (48Hours)	AP+LP	13C_Glucose	holidic medium	48HR	m+6	0
Ap+Lp_13C_GAA2_LT	[AP+LP] + 13C-holidic medium (48Hours)	AP+LP	13C_Glucose	holidic medium	48HR	m+1	0
Ap+Lp_13C_GAA2_LT	[AP+LP] + 13C-holidic medium (48Hours)	AP+LP	13C_Glucose	holidic medium	48HR	m+2	4.9938e+06
Ap+Lp_13C_GAA2_LT	[AP+LP] + 13C-holidic medium (48Hours)	AP+LP	13C_Glucose	holidic medium	48HR	m+3	375934
Ap+Lp_13C_GAA2_LT	[AP+LP] + 13C-holidic medium (48Hours)	AP+LP	13C_Glucose	holidic medium	48HR	m+4	1.51644e+06
Ap+Lp_13C_GAA2_LT	[AP+LP] + 13C-holidic medium (48Hours)	AP+LP	13C_Glucose	holidic medium	48HR	m+5	1.43436e+06
Ap+Lp_13C_GAA2_LT	[AP+LP] + 13C-holidic medium (48Hours)	AP+LP	13C_Glucose	holidic medium	48HR	m+6	2.97391e+06
Ap+Lp_13C_GAA3_LT	[AP+LP] + 13C-holidic medium (48Hours)	AP+LP	13C_Glucose	holidic medium	48HR	m+1	0
Ap+Lp_13C_GAA3_LT	[AP+LP] + 13C-holidic medium (48Hours)	AP+LP	13C_Glucose	holidic medium	48HR	m+2	1.85358e+06
Ap+Lp_13C_GAA3_LT	[AP+LP] + 13C-holidic medium (48Hours)	AP+LP	13C_Glucose	holidic medium	48HR	m+3	0
Ap+Lp_13C_GAA3_LT	[AP+LP] + 13C-holidic medium (48Hours)	AP+LP	13C_Glucose	holidic medium	48HR	m+4	0
Ap+Lp_13C_GAA3_LT	[AP+LP] + 13C-holidic medium (48Hours)	AP+LP	13C_Glucose	holidic medium	48HR	m+5	0
Ap+Lp_13C_GAA3_LT	[AP+LP] + 13C-holidic medium (48Hours)	AP+LP	13C_Glucose	holidic medium	48HR	m+6	0
Ap+Lp_13C_GAA-H1_LT	[AP+LP] + 13C-holidic medium -His (48Hours)	AP+LP	13C_Glucose	holidic medium -His	48HR	m+1	0
Ap+Lp_13C_GAA-H1_LT	[AP+LP] + 13C-holidic medium -His (48Hours)	AP+LP	13C_Glucose	holidic medium -His	48HR	m+2	25723.6
Ap+Lp_13C_GAA-H1_LT	[AP+LP] + 13C-holidic medium -His (48Hours)	AP+LP	13C_Glucose	holidic medium -His	48HR	m+3	0
Ap+Lp_13C_GAA-H1_LT	[AP+LP] + 13C-holidic medium -His (48Hours)	AP+LP	13C_Glucose	holidic medium -His	48HR	m+4	0
Ap+Lp_13C_GAA-H1_LT	[AP+LP] + 13C-holidic medium -His (48Hours)	AP+LP	13C_Glucose	holidic medium -His	48HR	m+5	0
Ap+Lp_13C_GAA-H1_LT	[AP+LP] + 13C-holidic medium -His (48Hours)	AP+LP	13C_Glucose	holidic medium -His	48HR	m+6	0
Ap+Lp_13C_GAA-H2_LT	[AP+LP] + 13C-holidic medium -His (48Hours)	AP+LP	13C_Glucose	holidic medium -His	48HR	m+1	0
Ap+Lp_13C_GAA-H2_LT	[AP+LP] + 13C-holidic medium -His (48Hours)	AP+LP	13C_Glucose	holidic medium -His	48HR	m+2	4.24177e+06
Ap+Lp_13C_GAA-H2_LT	[AP+LP] + 13C-holidic medium -His (48Hours)	AP+LP	13C_Glucose	holidic medium -His	48HR	m+3	227504
Ap+Lp_13C_GAA-H2_LT	[AP+LP] + 13C-holidic medium -His (48Hours)	AP+LP	13C_Glucose	holidic medium -His	48HR	m+4	989549
Ap+Lp_13C_GAA-H2_LT	[AP+LP] + 13C-holidic medium -His (48Hours)	AP+LP	13C_Glucose	holidic medium -His	48HR	m+5	823097
Ap+Lp_13C_GAA-H2_LT	[AP+LP] + 13C-holidic medium -His (48Hours)	AP+LP	13C_Glucose	holidic medium -His	48HR	m+6	1.58814e+06
Ap+Lp_13C_GAA-H3_LT	[AP+LP] + 13C-holidic medium -His (48Hours)	AP+LP	13C_Glucose	holidic medium -His	48HR	m+1	0
Ap+Lp_13C_GAA-H3_LT	[AP+LP] + 13C-holidic medium -His (48Hours)	AP+LP	13C_Glucose	holidic medium -His	48HR	m+2	0
Ap+Lp_13C_GAA-H3_LT	[AP+LP] + 13C-holidic medium -His (48Hours)	AP+LP	13C_Glucose	holidic medium -His	48HR	m+3	0
Ap+Lp_13C_GAA-H3_LT	[AP+LP] + 13C-holidic medium -His (48Hours)	AP+LP	13C_Glucose	holidic medium -His	48HR	m+4	0
Ap+Lp_13C_GAA-H3_LT	[AP+LP] + 13C-holidic medium -His (48Hours)	AP+LP	13C_Glucose	holidic medium -His	48HR	m+5	0
Ap+Lp_13C_GAA-H3_LT	[AP+LP] + 13C-holidic medium -His (48Hours)	AP+LP	13C_Glucose	holidic medium -His	48HR	m+6	0
Ap+Lp_13C_GAA-I1_LT	[AP+LP] + 13C-holidic medium -Ile (48Hours)	AP+LP	13C_Glucose	holidic medium -Ile	48HR	m+1	0
Ap+Lp_13C_GAA-I1_LT	[AP+LP] + 13C-holidic medium -Ile (48Hours)	AP+LP	13C_Glucose	holidic medium -Ile	48HR	m+2	1.18576e+07
Ap+Lp_13C_GAA-I1_LT	[AP+LP] + 13C-holidic medium -Ile (48Hours)	AP+LP	13C_Glucose	holidic medium -Ile	48HR	m+3	0
Ap+Lp_13C_GAA-I1_LT	[AP+LP] + 13C-holidic medium -Ile (48Hours)	AP+LP	13C_Glucose	holidic medium -Ile	48HR	m+4	796472
Ap+Lp_13C_GAA-I1_LT	[AP+LP] + 13C-holidic medium -Ile (48Hours)	AP+LP	13C_Glucose	holidic medium -Ile	48HR	m+5	679332
Ap+Lp_13C_GAA-I1_LT	[AP+LP] + 13C-holidic medium -Ile (48Hours)	AP+LP	13C_Glucose	holidic medium -Ile	48HR	m+6	1.46176e+06
Ap+Lp_13C_GAA-I2_LT	[AP+LP] + 13C-holidic medium -Ile (48Hours)	AP+LP	13C_Glucose	holidic medium -Ile	48HR	m+1	0
Ap+Lp_13C_GAA-I2_LT	[AP+LP] + 13C-holidic medium -Ile (48Hours)	AP+LP	13C_Glucose	holidic medium -Ile	48HR	m+2	2.6806e+07
Ap+Lp_13C_GAA-I2_LT	[AP+LP] + 13C-holidic medium -Ile (48Hours)	AP+LP	13C_Glucose	holidic medium -Ile	48HR	m+3	3.11295e+06
Ap+Lp_13C_GAA-I2_LT	[AP+LP] + 13C-holidic medium -Ile (48Hours)	AP+LP	13C_Glucose	holidic medium -Ile	48HR	m+4	6.59895e+06
Ap+Lp_13C_GAA-I2_LT	[AP+LP] + 13C-holidic medium -Ile (48Hours)	AP+LP	13C_Glucose	holidic medium -Ile	48HR	m+5	5.643e+06
Ap+Lp_13C_GAA-I2_LT	[AP+LP] + 13C-holidic medium -Ile (48Hours)	AP+LP	13C_Glucose	holidic medium -Ile	48HR	m+6	5.99108e+06
Ap+Lp_13C_GAA-I3_LT	[AP+LP] + 13C-holidic medium -Ile (48Hours)	AP+LP	13C_Glucose	holidic medium -Ile	48HR	m+1	0
Ap+Lp_13C_GAA-I3_LT	[AP+LP] + 13C-holidic medium -Ile (48Hours)	AP+LP	13C_Glucose	holidic medium -Ile	48HR	m+2	5.14681e+06
Ap+Lp_13C_GAA-I3_LT	[AP+LP] + 13C-holidic medium -Ile (48Hours)	AP+LP	13C_Glucose	holidic medium -Ile	48HR	m+3	0
Ap+Lp_13C_GAA-I3_LT	[AP+LP] + 13C-holidic medium -Ile (48Hours)	AP+LP	13C_Glucose	holidic medium -Ile	48HR	m+4	0
Ap+Lp_13C_GAA-I3_LT	[AP+LP] + 13C-holidic medium -Ile (48Hours)	AP+LP	13C_Glucose	holidic medium -Ile	48HR	m+5	0
Ap+Lp_13C_GAA-I3_LT	[AP+LP] + 13C-holidic medium -Ile (48Hours)	AP+LP	13C_Glucose	holidic medium -Ile	48HR	m+6	0

## Sheet: FIg.4A
	number of sips on yeast
Dietary treatment	holidic medium	holidic medium -Ile	holidic medium -Ile	holidic medium -Ile	holidic medium -Ile	holidic medium -Ile + lactate (20 g/l)
Bacterial association	none	none	Ap	Ap+Lp	Ap+Lp∆ldh	Ap+Lp∆ldh
	79	4153	5432	1956	4178	48
	727	3042	3380	689	5466	5247
	446	5484	4498	297	4894	4777
	684	2560	2194	993	5362	1799
	4040	4272	6265	688	9421	2954
	1298	4000	2451	5415	7700	5675
	417	5382	4462	4574	2988	6857
	220	6972	5884	5438	1837	2950
	2154	8520	3328	5364	2750	3310
	712	7679	1558	1730	2387	2593
	328	3045	2271	993	4517	1862
	24	3017	4785	1130	2623	133
	885	4894	3429	2517	3034	120
	35	4869	1292	2295	2193	232
	60	2942	64	1278	3983	664
	47	38	2858	1374	5905	2992
	1730	5269	6182	44	1022	2269
	1391	2649	4439	1560	2869	3201
	100	1509	4380	1062	3367	2772
	990	2854	7018	695	3478	4371
	2331	5360	835	117	4904	2924
	26	2368	80	2158	356	5705
	2331	3287	47	70	2827	1
	482	2642	57	224	3772	63
	14	6	1308	3072	199	127
	24	2567	31	491	2199	26
	38	215	90	3167	1442	305
	678	4927	1935	70	2594	43
	546	58	1699	1880	91	28
	862	984	2435	63	4655	1023
	1	35	3007	92	3654	753
	34	4598	5193	2020	1998	1949
	769	3199	8624	48	48	40
	1871	7427	2899	1256	6419	44
	3056	4295	5009	1386	5766	47
	481	3604	3941	3395	2955	28
	37	6534	157	2150	3006	468
	566	2461	2159	3285	2001	369
	871	4750	2747	93	2989	206
	89	6871	4731	2841	1361	183
	2912	3886	3170	100	217	126
	627	7900	2221	3318	6032	301
	943	1	2407	3578	3314	40
	339	3538	6	1368	6186	221
	1646	2872	2950	8526	1141	15
	61	5949	7049	6335	3544	465
	40	45	4237	125	84	2397
	69	1705	2246	32	2928	653
	30	184	5051	1691	3724	1026
	83	1195	5892	158	3369	50
	1831	2021	3362	3907	2361	400
	726	4559		669	1905	19
	3727	4069		2449	1340	773
	1727	3999		20	594	135
	784	6554		4575	5200	155
	96	10709		1430	5004	462
	46	6128		2482	5487	22
	301	2652		1850	3938	1987
	2273	6685		1902	70	21
	1279	2812		1524	4332	40
	1411	5719		39	74	1196
	1	2		6309	64	1293
	197	63		2144	73	486
	1309	5071		4503	3699	1205
	1287	2738		916	2035	1165
	1352	1816		408	1787	14
	1306	1188		3122	2906	31
	1934	1328		143	3600	568
	304	3842		3349	3577	53
	1007	3557		1319	3737	1107
	162	852		3050	4176	100
	43	5793		5476	1228	685
	566	2238		18	3519	39
	901	1901		1688	36	21
	262	6303		116		1331
	2975			62		576
	3972			1225		12726
	68			40		19
	636			24		1828
	1854			1587		80
	463			2046
	1544			3422
	922
	304
	240

## Sheet: Fig.4B
		number of sips on yeast
	Dietary treatment	holidic medium	holidic medium -Ile	holidic medium -Ile	holidic medium -Ile	holidic medium -Ile + lactate (20 g/l)	holidic medium -Ile + lactate (20 g/l)
	Bacterial association	none	none	Ap+Lp	Ap	Ap	Ap
		1655	5263	4234	5575	5444	7703
		1741	7721	2859	7484	5108	6196
		2442	7603	4147	3775	818	7308
		7	5341	3971	7252	722	3838
		1462	4807	3630	10420	27	4486
		1809	7912	1316	9639	2689	5679
		447	9585	3950	7884	5471	9441
		313	6762	1804	4965	3572	6340
		469	6064	4728	6011	3730	5573
		2299	7235	4339	7205	3034	5426
		1831	6919	4093	6292	109	1436
		1156	7157	7201	6468	600	6537
		1155	7876	7452	5176	1856	6299
		1799	6742	5269	6515	2218	4533
		1328	6897	1759	5126	2093	6341
		1288	3856	64	3998	2609	3572
		2109	5666	3555	937	3280	6020
		1778	2094	3865	6781	1649	5614
		1071	6127	1180	3304	3078	4657
		183	5704	6619	7281	1760	4327
		3	2543	1724	6582	17	4467
		2752	6643	4383	4525	4257	4249
		1439	7479	162	4720	106	3343
		1571	4962	1083	2756	3922	6299
		405	5524	2490	5211	2344	7379
		1242	1183	656	5039	2101	2750
		1343	5884	1841	5024	185	3852
		96	5190	88	4848	2164	7133
		3719	4460	2666	3270	2366	5540
		18	1081	24	2806	531	4203
		1	5353	3021	2030	63	3003
		119	228	1297	730	30	6533
		108	1550	66	4308	1243	2826
		49		3731	2224	72	2375
		29			2643		3030
					4861
					2930
					88

## Sheet: Fig.5A
sample	Group	STRAIN	CARBON_ISOTOPE	MEDIA	TIME	isotopologue	Normalized Peak Area
Ap_13C-Lact+GAA1_LT	[AP] + 13C-Lactate + holidic medium (48Hours)	AP	13C_Lactate	holidic medium	48HR	m+1	0
Ap_13C-Lact+GAA1_LT	[AP] + 13C-Lactate + holidic medium (48Hours)	AP	13C_Lactate	holidic medium	48HR	m+2	0
Ap_13C-Lact+GAA1_LT	[AP] + 13C-Lactate + holidic medium (48Hours)	AP	13C_Lactate	holidic medium	48HR	m+3	0
Ap_13C-Lact+GAA1_LT	[AP] + 13C-Lactate + holidic medium (48Hours)	AP	13C_Lactate	holidic medium	48HR	m+4	0
Ap_13C-Lact+GAA1_LT	[AP] + 13C-Lactate + holidic medium (48Hours)	AP	13C_Lactate	holidic medium	48HR	m+5	0
Ap_13C-Lact+GAA1_LT	[AP] + 13C-Lactate + holidic medium (48Hours)	AP	13C_Lactate	holidic medium	48HR	m+6	0
Ap_13C-Lact+GAA2_LT	[AP] + 13C-Lactate + holidic medium (48Hours)	AP	13C_Lactate	holidic medium	48HR	m+1	0
Ap_13C-Lact+GAA2_LT	[AP] + 13C-Lactate + holidic medium (48Hours)	AP	13C_Lactate	holidic medium	48HR	m+2	0
Ap_13C-Lact+GAA2_LT	[AP] + 13C-Lactate + holidic medium (48Hours)	AP	13C_Lactate	holidic medium	48HR	m+3	0
Ap_13C-Lact+GAA2_LT	[AP] + 13C-Lactate + holidic medium (48Hours)	AP	13C_Lactate	holidic medium	48HR	m+4	0
Ap_13C-Lact+GAA2_LT	[AP] + 13C-Lactate + holidic medium (48Hours)	AP	13C_Lactate	holidic medium	48HR	m+5	0
Ap_13C-Lact+GAA2_LT	[AP] + 13C-Lactate + holidic medium (48Hours)	AP	13C_Lactate	holidic medium	48HR	m+6	0
Ap_13C-Lact+GAA3_LT	[AP] + 13C-Lactate + holidic medium (48Hours)	AP	13C_Lactate	holidic medium	48HR	m+1	0
Ap_13C-Lact+GAA3_LT	[AP] + 13C-Lactate + holidic medium (48Hours)	AP	13C_Lactate	holidic medium	48HR	m+2	3.20043e+06
Ap_13C-Lact+GAA3_LT	[AP] + 13C-Lactate + holidic medium (48Hours)	AP	13C_Lactate	holidic medium	48HR	m+3	395494
Ap_13C-Lact+GAA3_LT	[AP] + 13C-Lactate + holidic medium (48Hours)	AP	13C_Lactate	holidic medium	48HR	m+4	0
Ap_13C-Lact+GAA3_LT	[AP] + 13C-Lactate + holidic medium (48Hours)	AP	13C_Lactate	holidic medium	48HR	m+5	994194
Ap_13C-Lact+GAA3_LT	[AP] + 13C-Lactate + holidic medium (48Hours)	AP	13C_Lactate	holidic medium	48HR	m+6	0
Ap_13C-Lact+GAA-H1_LT	[AP] + 13C-Lactate + holidic medium -His (48Hours)	AP	13C_Lactate	holidic medium -His	48HR	m+1	0
Ap_13C-Lact+GAA-H1_LT	[AP] + 13C-Lactate + holidic medium -His (48Hours)	AP	13C_Lactate	holidic medium -His	48HR	m+2	0
Ap_13C-Lact+GAA-H1_LT	[AP] + 13C-Lactate + holidic medium -His (48Hours)	AP	13C_Lactate	holidic medium -His	48HR	m+3	0
Ap_13C-Lact+GAA-H1_LT	[AP] + 13C-Lactate + holidic medium -His (48Hours)	AP	13C_Lactate	holidic medium -His	48HR	m+4	0
Ap_13C-Lact+GAA-H1_LT	[AP] + 13C-Lactate + holidic medium -His (48Hours)	AP	13C_Lactate	holidic medium -His	48HR	m+5	0
Ap_13C-Lact+GAA-H1_LT	[AP] + 13C-Lactate + holidic medium -His (48Hours)	AP	13C_Lactate	holidic medium -His	48HR	m+6	0
Ap_13C-Lact+GAA-H2_LT	[AP] + 13C-Lactate + holidic medium -His (48Hours)	AP	13C_Lactate	holidic medium -His	48HR	m+1	0
Ap_13C-Lact+GAA-H2_LT	[AP] + 13C-Lactate + holidic medium -His (48Hours)	AP	13C_Lactate	holidic medium -His	48HR	m+2	0
Ap_13C-Lact+GAA-H2_LT	[AP] + 13C-Lactate + holidic medium -His (48Hours)	AP	13C_Lactate	holidic medium -His	48HR	m+3	0
Ap_13C-Lact+GAA-H2_LT	[AP] + 13C-Lactate + holidic medium -His (48Hours)	AP	13C_Lactate	holidic medium -His	48HR	m+4	0
Ap_13C-Lact+GAA-H2_LT	[AP] + 13C-Lactate + holidic medium -His (48Hours)	AP	13C_Lactate	holidic medium -His	48HR	m+5	0
Ap_13C-Lact+GAA-H2_LT	[AP] + 13C-Lactate + holidic medium -His (48Hours)	AP	13C_Lactate	holidic medium -His	48HR	m+6	0
Ap_13C-Lact+GAA-H3_LT	[AP] + 13C-Lactate + holidic medium -His (48Hours)	AP	13C_Lactate	holidic medium -His	48HR	m+1	0
Ap_13C-Lact+GAA-H3_LT	[AP] + 13C-Lactate + holidic medium -His (48Hours)	AP	13C_Lactate	holidic medium -His	48HR	m+2	2.68629e+06
Ap_13C-Lact+GAA-H3_LT	[AP] + 13C-Lactate + holidic medium -His (48Hours)	AP	13C_Lactate	holidic medium -His	48HR	m+3	146447
Ap_13C-Lact+GAA-H3_LT	[AP] + 13C-Lactate + holidic medium -His (48Hours)	AP	13C_Lactate	holidic medium -His	48HR	m+4	0
Ap_13C-Lact+GAA-H3_LT	[AP] + 13C-Lactate + holidic medium -His (48Hours)	AP	13C_Lactate	holidic medium -His	48HR	m+5	485164
Ap_13C-Lact+GAA-H3_LT	[AP] + 13C-Lactate + holidic medium -His (48Hours)	AP	13C_Lactate	holidic medium -His	48HR	m+6	0
Ap_13C-Lact+GAA-I1_LT	[AP] + 13C-Lactate + holidic medium -Ile (48Hours)	AP	13C_Lactate	holidic medium -Ile	48HR	m+1	0
Ap_13C-Lact+GAA-I1_LT	[AP] + 13C-Lactate + holidic medium -Ile (48Hours)	AP	13C_Lactate	holidic medium -Ile	48HR	m+2	7.69307e+06
Ap_13C-Lact+GAA-I1_LT	[AP] + 13C-Lactate + holidic medium -Ile (48Hours)	AP	13C_Lactate	holidic medium -Ile	48HR	m+3	0
Ap_13C-Lact+GAA-I1_LT	[AP] + 13C-Lactate + holidic medium -Ile (48Hours)	AP	13C_Lactate	holidic medium -Ile	48HR	m+4	0
Ap_13C-Lact+GAA-I1_LT	[AP] + 13C-Lactate + holidic medium -Ile (48Hours)	AP	13C_Lactate	holidic medium -Ile	48HR	m+5	0
Ap_13C-Lact+GAA-I1_LT	[AP] + 13C-Lactate + holidic medium -Ile (48Hours)	AP	13C_Lactate	holidic medium -Ile	48HR	m+6	0
Ap_13C-Lact+GAA-I2_LT	[AP] + 13C-Lactate + holidic medium -Ile (48Hours)	AP	13C_Lactate	holidic medium -Ile	48HR	m+1	0
Ap_13C-Lact+GAA-I2_LT	[AP] + 13C-Lactate + holidic medium -Ile (48Hours)	AP	13C_Lactate	holidic medium -Ile	48HR	m+2	1.71142e+07
Ap_13C-Lact+GAA-I2_LT	[AP] + 13C-Lactate + holidic medium -Ile (48Hours)	AP	13C_Lactate	holidic medium -Ile	48HR	m+3	3.3153e+06
Ap_13C-Lact+GAA-I2_LT	[AP] + 13C-Lactate + holidic medium -Ile (48Hours)	AP	13C_Lactate	holidic medium -Ile	48HR	m+4	7.29935e+06
Ap_13C-Lact+GAA-I2_LT	[AP] + 13C-Lactate + holidic medium -Ile (48Hours)	AP	13C_Lactate	holidic medium -Ile	48HR	m+5	6.56814e+06
Ap_13C-Lact+GAA-I2_LT	[AP] + 13C-Lactate + holidic medium -Ile (48Hours)	AP	13C_Lactate	holidic medium -Ile	48HR	m+6	9.93207e+06
Ap_13C-Lact+GAA-I3_LT	[AP] + 13C-Lactate + holidic medium -Ile (48Hours)	AP	13C_Lactate	holidic medium -Ile	48HR	m+1	0
Ap_13C-Lact+GAA-I3_LT	[AP] + 13C-Lactate + holidic medium -Ile (48Hours)	AP	13C_Lactate	holidic medium -Ile	48HR	m+2	1.04251e+07
Ap_13C-Lact+GAA-I3_LT	[AP] + 13C-Lactate + holidic medium -Ile (48Hours)	AP	13C_Lactate	holidic medium -Ile	48HR	m+3	0
Ap_13C-Lact+GAA-I3_LT	[AP] + 13C-Lactate + holidic medium -Ile (48Hours)	AP	13C_Lactate	holidic medium -Ile	48HR	m+4	0
Ap_13C-Lact+GAA-I3_LT	[AP] + 13C-Lactate + holidic medium -Ile (48Hours)	AP	13C_Lactate	holidic medium -Ile	48HR	m+5	0
Ap_13C-Lact+GAA-I3_LT	[AP] + 13C-Lactate + holidic medium -Ile (48Hours)	AP	13C_Lactate	holidic medium -Ile	48HR	m+6	0

## Sheet: Fig. 6A
				Metabolite peak area (after normalization by OD)
			Isotopomer detected	The sum of all Isoleucine isotopomers peaks that were detected in the analysis is indicated
		Sample description	Dietary treatment	holidic medium	holidic medium - Ile
			Bacterial association	none	Ap+Lp
			Carbon source/labeling	13C-glucose	13C-glucose
			Time (h)	0	24
		Biological replicate	1	1.48645e+09	1.43346e+07
			2	1.47946e+09	2.49692e+07
			3	1.58093e+09	1.41123e+07

[truncated: 41 more sheets: Fig. 6B, Fig. 6C, Fig. 6D, Supp.Fig.1A, Supp.Fig.1B, Supp.Fig.1C, Supp.Fig.2A, Supp.Fig.2B, Supp.Fig.3A, Supp.Fig.3B, Supp.Fig.5_Alanine, Supp.Fig.5_Aspartate, Supp.Fig.5_Glutamate, Supp.Fig.5_Methionine, Supp.Fig.5_Phenylalanine, Supp.Fig.5_Valine, Supp.Fig.6_Isoleucine, Supp.Fig.6_Histidine, Supp.Fig.6_Alanine, Supp.Fig.6_Aspartate …]
